# Supplementary material for: The tumor therapy landscape of synthetic lethality
Source: Nat Commun. 2021 Feb 24;12:1275. doi: 10.1038/s41467-021-21544-2 (PMC7904840; doi:10.1038/s41467-021-21544-2)
Supplement: Supplementary file 4 — Source Data [file 41467_2021_21544_MOESM4_ESM.zip]

Archive with 2 entries (2 files):
- SourceData.xlsx
- __MACOSX/._SourceData.xlsx
