# Supplementary material for: The tumor therapy landscape of synthetic lethality
Source: Nat Commun. 2021 Feb 24;12:1275. doi: 10.1038/s41467-021-21544-2 (PMC7904840; doi:10.1038/s41467-021-21544-2)
Supplement: Supplementary file 4 — Source Data [file 41467_2021_21544_MOESM4_ESM.zip › SourceData.xlsx]

## Sheet: Figure 3a.3b.3e
Figure 3a.3b.3e
SLScore	CancerScore	Drug_Score
0.25	0.000542884	0.191
0.25	0.00217154	0.191
0.25	0.00942452	0.191
0.25	0.000542884	0.191
0.25	0.122714	0.191
0.25	0.260659	0.191
0.25	0.12	0.191
0.25	0.120271	0.191
0.25	0.0065146	0.191
0.25	0.0392866	0.191
0.25	0.000271442	0.191
0.25	0.00162865	0.191
0.25	0.0147114	0.191
0.25	0.000271442	0.191
0.25	0.00699147	0.191
0.25	0.000271442	0.191
0.25	0.00190009	0.191
0.25	0.347268	0.191
0.25	0.000271442	0.191
0.25	0.00473406	0.191
0.25	0.00236703	0.191
0.25	0.0266126	0.191
0.25	0.000271442	0.191
0.25	0.00108577	0.191
0.25	0.162931	0.191
0.25	0.000271442	0.191
0.25	0.00108577	0.191
0.25	0.000271442	0.191
0.25	0.00108577	0.191
0.25	0.123529	0.191
0.25	0.00535289	0.191
0.25	0.00162865	0.191
0.25	0.00834868	0.191
0.25	0.00781573	0.191
0.25	0.000814326	0.191
0.25	0.000542884	0.191
0.25	0.00352874	0.191
0.25	0.0128212	0.191
0.25	0.000542884	0.191
0.25	0.00643866	0.191
0.25	0.000814326	0.191
0.25	0.0051574	0.191
0.25	0.00108577	0.191
0.25	0.00108577	0.191
0.25	0.00298586	0.191
0.25	0.000271442	0.191
0.25	0.000814326	0.191
0.25	0.000814326	0.191
0.25	0.00162865	0.191
0.25	0.00108577	0.191
0.25	0.0177072	0.191
0.25	0.163446	0.191
0.25	0.00135721	0.191
0.25	0.13254	0.191
0.25	0.00108577	0.191
0.25	0.124624	0.191
0.25	0.000271442	0.191
0.25	0.000271442	0.191
0.25	0.0116819	0.191
0.25	0.00244298	0.191
0.25	0.00570028	0.191
0.25	0.12253	0.191
0.25	0.0392072	0.191
0.25	0.00434307	0.191
0.25	0.000814326	0.191
0.25	0.000271442	0.191
0.25	0.00880569	0.191
0.25	0.000271442	0.191
0.25	0.000542884	0.191
0.25	0.000271442	0.191
0.25	0.0305409	0.191
0.25	0.00190009	0.191
0.25	0.260825	0.191
0.25	0.00473406	0.191
0.25	0.000814326	0.191
0.25	0.0032573	0.191
0.25	0.0847341	0.191
0.25	0.120271	0.191
0.25	0.000542884	0.191
0.25	0.236606	0.191
0.25	0.00570028	0.191
0.25	0.00108577	0.191
0.25	0.000542884	0.191
0.25	0.000542884	0.191
0.25	0.000814326	0.191
0.25	0.00473406	0.191
0.25	0.00244298	0.191
0.25	0.000814326	0.191
0.25	0.000271442	0.191
0.25	0.00108577	0.191
0.25	0.139206	0.191
0.25	0.00562433	0.191
0.25	0.00408156	0.191
0.25	0.000542884	0.191
0.25	0.000814326	0.191
0.25	0.000542884	0.191
0.25	0.0605514	0.191
0.25	0.000271442	0.191
0.25	0.120814	0.191
0.25	0.00108577	0.191
0.25	0.127339	0.191
0.25	0.000271442	0.191
0.25	0.000542884	0.191
0.25	0.00190009	0.191
0.25	0.0190009	0.191
0.25	0.0123543	0.191
0.25	0.00217154	0.191
0.25	0.000542884	0.581
0.8	0.000542884	0.581
0.25	0.00217154	0.581
0.8	0.00217154	0.581
0.75	0.00217154	0.581
0.25	0.00942452	0.581
0.75	0.00217154	0.581
0.8	0.00942452	0.581
0.75	0.000271442	0.581
0.25	0.000542884	0.581
0.75	0.000271442	0.581
0.8	0.000542884	0.581
0.75	0.000814326	0.581
0.98	0.0236703	0.581
0.25	0.122714	0.581
0.75	0.000814326	0.581
0.8	0.122714	0.581
0.9998	0.0236703	0.581
0.75	0.000271442	0.581
0.25	0.260659	0.581
0.75	0.000271442	0.581
0.8	0.260659	0.581
0.25	0.12	0.581
0.8	0.12	0.581
0.25	0.120271	0.581
0.8	0.120271	0.581
0.75	0.000542884	0.581
0.25	0.0065146	0.581
0.75	0.000542884	0.581
0.8	0.0065146	0.581
0.75	0.00381012	0.581
0.25	0.0392866	0.581
0.75	0.00381012	0.581
0.8	0.0392866	0.581
0.98	0.00108577	0.581
0.9998	0.00108577	0.581
0.25	0.000271442	0.581
0.8	0.000271442	0.581
0.25	0.00162865	0.581
0.8	0.00162865	0.581
0.25	0.0147114	0.581
0.8	0.0147114	0.581
0.25	0.000271442	0.581
0.8	0.000271442	0.581
0.75	0.00236703	0.581
0.98	0.00236703	0.581
0.25	0.00699147	0.581
0.75	0.00236703	0.581
0.8	0.00699147	0.581
0.25	0.000271442	0.581
0.8	0.000271442	0.581
0.25	0.00190009	0.581
0.8	0.00190009	0.581
0.75	0.275089	0.581
0.75	0.000542884	0.581
0.98	0.00263847	0.581
0.98	0.000271442	0.581
0.25	0.347268	0.581
0.75	0.275089	0.581
0.75	0.000542884	0.581
0.8	0.347268	0.581
0.9998	0.000271442	0.581
0.25	0.000271442	0.581
0.8	0.000271442	0.581
0.25	0.00473406	0.581
0.8	0.00473406	0.581
0.25	0.00236703	0.581
0.8	0.00236703	0.581
0.75	0.00290992	0.581
0.75	0.00290992	0.581
0.25	0.0266126	0.581
0.75	0.00290992	0.581
0.75	0.00290992	0.581
0.8	0.0266126	0.581
0.75	0.000542884	0.581
0.75	0.000542884	0.581
0.25	0.000271442	0.581
0.8	0.000271442	0.581
0.98	0.000271442	0.581
0.9998	0.000271442	0.581
0.25	0.00108577	0.581
0.8	0.00108577	0.581
0.75	0.00290992	0.581
0.75	0.0319542	0.581
0.98	0.00290992	0.581
0.98	0.000542884	0.581
0.25	0.162931	0.581
0.75	0.00290992	0.581
0.75	0.0319542	0.581
0.8	0.162931	0.581
0.9998	0.000542884	0.581
0.25	0.000271442	0.581
0.8	0.000271442	0.581
0.75	0.000271442	0.581
0.25	0.00108577	0.581
0.75	0.000271442	0.581
0.8	0.00108577	0.581
0.25	0.000271442	0.581
0.8	0.000271442	0.581
0.25	0.00108577	0.581
0.8	0.00108577	0.581
0.75	0.00108577	0.581
0.75	0.419989	0.581
0.98	0.121357	0.581
0.25	0.123529	0.581
0.75	0.00108577	0.581
0.75	0.419989	0.581
0.8	0.123529	0.581
0.75	0.000271442	0.581
0.75	0.00895758	0.581
0.98	0.000542884	0.581
0.25	0.00535289	0.581
0.75	0.000271442	0.581
0.75	0.00895758	0.581
0.8	0.00535289	0.581
0.25	0.00162865	0.581
0.8	0.00162865	0.581
0.75	0.00772986	0.581
0.75	0.00236703	0.581
0.98	0.000542884	0.581
0.25	0.00834868	0.581
0.75	0.00772986	0.581
0.75	0.00236703	0.581
0.8	0.00834868	0.581
0.25	0.00781573	0.581
0.8	0.00781573	0.581
0.75	0.000271442	0.581
0.75	0.000271442	0.581
0.75	0.000271442	0.581
0.25	0.000814326	0.581
0.75	0.000271442	0.581
0.8	0.000814326	0.581
0.25	0.000542884	0.581
0.8	0.000542884	0.581
0.25	0.00352874	0.581
0.8	0.00352874	0.581
0.75	0.000271442	0.581
0.98	0.00236703	0.581
0.25	0.0128212	0.581
0.75	0.000271442	0.581
0.8	0.0128212	0.581
0.25	0.000542884	0.581
0.8	0.000542884	0.581
0.25	0.00643866	0.581
0.8	0.00643866	0.581
0.75	0.000271442	0.581
0.25	0.000814326	0.581
0.75	0.000271442	0.581
0.8	0.000814326	0.581
0.75	0.000271442	0.581
0.25	0.0051574	0.581
0.75	0.000271442	0.581
0.8	0.0051574	0.581
0.25	0.00108577	0.581
0.8	0.00108577	0.581
0.25	0.00108577	0.581
0.8	0.00108577	0.581
0.75	0.000814326	0.581
0.25	0.00298586	0.581
0.75	0.000814326	0.581
0.8	0.00298586	0.581
0.75	0.00298586	0.581
0.75	0.00298586	0.581
0.25	0.000271442	0.581
0.8	0.000271442	0.581
0.25	0.000814326	0.581
0.8	0.000814326	0.581
0.25	0.000814326	0.581
0.8	0.000814326	0.581
0.75	0.000271442	0.581
0.25	0.00162865	0.581
0.75	0.000271442	0.581
0.8	0.00162865	0.581
0.75	0.00806731	0.581
0.75	0.00554839	0.581
0.98	0.00381012	0.581
0.98	0.00272435	0.581
0.25	0.163446	0.581
0.75	0.00806731	0.581
0.75	0.00554839	0.581
0.8	0.163446	0.581
0.9998	0.00272435	0.581
0.25	0.00108577	0.581
0.8	0.00108577	0.581
0.75	0.00263847	0.581
0.25	0.0177072	0.581
0.75	0.00263847	0.581
0.8	0.0177072	0.581
0.75	0.000542884	0.581
0.75	0.000542884	0.581
0.25	0.00135721	0.581
0.75	0.000542884	0.581
0.75	0.000542884	0.581
0.8	0.00135721	0.581
0.75	0.00590571	0.581
0.75	0.00527695	0.581
0.98	0.12	0.581
0.25	0.13254	0.581
0.75	0.00590571	0.581
0.75	0.00527695	0.581
0.8	0.13254	0.581
0.25	0.00108577	0.581
0.8	0.00108577	0.581
0.75	0.12	0.581
0.25	0.124624	0.581
0.75	0.12	0.581
0.8	0.124624	0.581
0.25	0.000271442	0.581
0.8	0.000271442	0.581
0.25	0.000271442	0.581
0.8	0.000271442	0.581
0.75	0.246243	0.581
0.98	0.000271442	0.581
0.25	0.0116819	0.581
0.75	0.246243	0.581
0.8	0.0116819	0.581
0.25	0.00244298	0.581
0.8	0.00244298	0.581
0.75	0.000542884	0.581
0.98	0.000271442	0.581
0.25	0.00570028	0.581
0.75	0.000542884	0.581
0.8	0.00570028	0.581
0.75	0.0069056	0.581
0.75	0.28	0.581
0.98	0.014821	0.581
0.25	0.12253	0.581
0.75	0.0069056	0.581
0.75	0.28	0.581
0.8	0.12253	0.581
0.75	0.00399568	0.581
0.75	0.00814326	0.581
0.98	0.000271442	0.581
0.25	0.0392072	0.581
0.75	0.00399568	0.581
0.75	0.00814326	0.581
0.8	0.0392072	0.581
0.75	0.000271442	0.581
0.75	0.000271442	0.581
0.75	0.000271442	0.581
0.25	0.00434307	0.581
0.75	0.000271442	0.581
0.8	0.00434307	0.581
0.25	0.000814326	0.581
0.8	0.000814326	0.581
0.25	0.000271442	0.581
0.8	0.000271442	0.581
0.75	0.000542884	0.581
0.25	0.00880569	0.581
0.75	0.000542884	0.581
0.8	0.00880569	0.581
0.98	0.000542884	0.581
0.25	0.000271442	0.581
0.8	0.000271442	0.581
0.9998	0.000542884	0.581
0.25	0.000542884	0.581
0.8	0.000542884	0.581
0.98	0.010087	0.581
0.25	0.000271442	0.581
0.8	0.000271442	0.581
0.9998	0.010087	0.581
0.75	0.00299579	0.581
0.75	0.000271442	0.581
0.25	0.0305409	0.581
0.75	0.00299579	0.581
0.75	0.000271442	0.581
0.8	0.0305409	0.581
0.25	0.00190009	0.581
0.8	0.00190009	0.581
0.75	0.000814326	0.581
0.75	0.000271442	0.581
0.98	0.000271442	0.581
0.98	0.000271442	0.581
0.25	0.260825	0.581
0.75	0.000814326	0.581
0.75	0.000271442	0.581
0.8	0.260825	0.581
0.9998	0.000271442	0.581
0.75	0.00236703	0.581
0.25	0.00473406	0.581
0.75	0.00236703	0.581
0.8	0.00473406	0.581
0.25	0.000814326	0.581
0.8	0.000814326	0.581
0.25	0.0032573	0.581
0.8	0.0032573	0.581
0.75	0.00244298	0.581
0.75	0.301444	0.581
0.98	0.00352874	0.581
0.98	0.000271442	0.581
0.25	0.0847341	0.581
0.75	0.00244298	0.581
0.75	0.301444	0.581
0.8	0.0847341	0.581
0.9998	0.000271442	0.581
0.75	0.00135721	0.581
0.75	0.120543	0.581
0.25	0.120271	0.581
0.75	0.00135721	0.581
0.75	0.120543	0.581
0.8	0.120271	0.581
0.25	0.000542884	0.581
0.8	0.000542884	0.581
0.75	0.127373	0.581
0.75	0.142018	0.581
0.98	0.00982545	0.581
0.98	0.00563427	0.581
0.25	0.236606	0.581
0.75	0.127373	0.581
0.75	0.142018	0.581
0.8	0.236606	0.581
0.9998	0.00563427	0.581
0.75	0.00217154	0.581
0.75	0.000271442	0.581
0.98	0.000814326	0.581
0.98	0.000271442	0.581
0.25	0.00570028	0.581
0.75	0.00217154	0.581
0.75	0.000271442	0.581
0.8	0.00570028	0.581
0.9998	0.000271442	0.581
0.25	0.00108577	0.581
0.8	0.00108577	0.581
0.25	0.000542884	0.581
0.8	0.000542884	0.581
0.25	0.000542884	0.581
0.8	0.000542884	0.581
0.75	0.120271	0.581
0.25	0.000814326	0.581
0.75	0.120271	0.581
0.8	0.000814326	0.581
0.25	0.00473406	0.581
0.8	0.00473406	0.581
0.25	0.00244298	0.581
0.8	0.00244298	0.581
0.25	0.000814326	0.581
0.8	0.000814326	0.581
0.25	0.000271442	0.581
0.8	0.000271442	0.581
0.25	0.00108577	0.581
0.8	0.00108577	0.581
0.75	0.00299579	0.581
0.25	0.139206	0.581
0.75	0.00299579	0.581
0.8	0.139206	0.581
0.75	0.00162865	0.581
0.75	0.000271442	0.581
0.25	0.00562433	0.581
0.75	0.00162865	0.581
0.75	0.000271442	0.581
0.8	0.00562433	0.581
0.25	0.00408156	0.581
0.8	0.00408156	0.581
0.25	0.000542884	0.581
0.8	0.000542884	0.581
0.75	0.000271442	0.581
0.25	0.000814326	0.581
0.75	0.000271442	0.581
0.8	0.000814326	0.581
0.25	0.000542884	0.581
0.8	0.000542884	0.581
0.75	0.000542884	0.581
0.98	0.000271442	0.581
0.25	0.0605514	0.581
0.75	0.000542884	0.581
0.8	0.0605514	0.581
0.9998	0.000271442	0.581
0.25	0.000271442	0.581
0.8	0.000271442	0.581
0.25	0.120814	0.581
0.8	0.120814	0.581
0.25	0.00108577	0.581
0.8	0.00108577	0.581
0.75	0.000814326	0.581
0.25	0.127339	0.581
0.75	0.000814326	0.581
0.8	0.127339	0.581
0.75	0.1257	0.581
0.25	0.000271442	0.581
0.75	0.1257	0.581
0.8	0.000271442	0.581
0.98	0.000271442	0.581
0.25	0.000542884	0.581
0.8	0.000542884	0.581
0.25	0.00190009	0.581
0.8	0.00190009	0.581
0.75	0.00162865	0.581
0.98	0.000271442	0.581
0.98	0.00299579	0.581
0.25	0.0190009	0.581
0.75	0.00162865	0.581
0.8	0.0190009	0.581
0.9998	0.00299579	0.581
0.98	0.000271442	0.581
0.25	0.0123543	0.581
0.8	0.0123543	0.581
0.75	0.000542884	0.581
0.25	0.00217154	0.581
0.75	0.000542884	0.581
0.8	0.00217154	0.581
0.75	0.00236703	0.581
0.75	0.00236703	0.581
0.75	0.000271442	0.581
0.75	0.000271442	0.581
0.75	0.0166016	0.572
0.75	0.364615	0.572
0.75	0.0166016	0.572
0.75	0.364615	0.572
0.75	0.0166016	0.572
0.75	0.364615	0.572
0.8	0.000542884	0.592
0.8	0.00217154	0.592
0.8	0.000271442	0.592
0.8	0.00942452	0.592
0.8	0.000542884	0.592
0.8	0.122714	0.592
0.8	0.12	0.592
0.8	0.120271	0.592
0.8	0.000271442	0.592
0.8	0.260659	0.592
0.8	0.000271442	0.592
0.8	0.0065146	0.592
0.8	0.0392866	0.592
0.8	0.000271442	0.592
0.8	0.00162865	0.592
0.8	0.000271442	0.592
0.8	0.0147114	0.592
0.8	0.000271442	0.592
0.8	0.00699147	0.592
0.8	0.000271442	0.592
0.8	0.00190009	0.592
0.8	0.000542884	0.592
0.8	0.347268	0.592
0.8	0.000271442	0.592
0.8	0.00473406	0.592
0.8	0.00236703	0.592
0.8	0.000271442	0.592
0.8	0.0266126	0.592
0.8	0.000271442	0.592
0.8	0.00108577	0.592
0.8	0.00263847	0.592
0.8	0.162931	0.592
0.8	0.000271442	0.592
0.8	0.000271442	0.592
0.8	0.000271442	0.592
0.8	0.00108577	0.592
0.8	0.00108577	0.592
0.8	0.123529	0.592
0.8	0.00760037	0.592
0.8	0.00535289	0.592
0.8	0.00162865	0.592
0.8	0.00834868	0.592
0.8	0.00781573	0.592
0.8	0.000814326	0.592
0.8	0.000542884	0.592
0.8	0.00352874	0.592
0.8	0.0128212	0.592
0.8	0.000542884	0.592
0.8	0.00643866	0.592
0.8	0.000814326	0.592
0.8	0.0051574	0.592
0.8	0.00108577	0.592
0.8	0.00108577	0.592
0.8	0.00298586	0.592
0.8	0.000271442	0.592
0.8	0.000814326	0.592
0.8	0.000814326	0.592
0.8	0.00162865	0.592
0.8	0.00108577	0.592
0.8	0.0177072	0.592
0.8	0.00135721	0.592
0.8	0.13254	0.592
0.8	0.000271442	0.592
0.8	0.163446	0.592
0.8	0.00108577	0.592
0.8	0.124624	0.592
0.8	0.000271442	0.592
0.8	0.000271442	0.592
0.8	0.0116819	0.592
0.8	0.000271442	0.592
0.8	0.00244298	0.592
0.8	0.00570028	0.592
0.8	0.0819001	0.592
0.8	0.12253	0.592
0.8	0.0069056	0.592
0.8	0.0392072	0.592
0.8	0.000271442	0.592
0.8	0.00434307	0.592
0.8	0.000814326	0.592
0.8	0.000271442	0.592
0.8	0.00880569	0.592
0.8	0.000271442	0.592
0.8	0.000542884	0.592
0.8	0.000271442	0.592
0.8	0.0305409	0.592
0.8	0.00190009	0.592
0.8	0.000271442	0.592
0.8	0.260825	0.592
0.8	0.00473406	0.592
0.8	0.000814326	0.592
0.8	0.0032573	0.592
0.8	0.00190009	0.592
0.8	0.0847341	0.592
0.8	0.120271	0.592
0.8	0.000542884	0.592
0.8	0.00263847	0.592
0.8	0.236606	0.592
0.8	0.00190009	0.592
0.8	0.00570028	0.592
0.8	0.000271442	0.592
0.8	0.00108577	0.592
0.8	0.000271442	0.592
0.8	0.000542884	0.592
0.8	0.000542884	0.592
0.8	0.000542884	0.592
0.8	0.000814326	0.592
0.8	0.00473406	0.592
0.8	0.000271442	0.592
0.8	0.00244298	0.592
0.8	0.000814326	0.592
0.8	0.000271442	0.592
0.8	0.00108577	0.592
0.8	0.139206	0.592
0.8	0.00562433	0.592
0.8	0.00408156	0.592
0.8	0.000542884	0.592
0.8	0.000814326	0.592
0.8	0.000542884	0.592
0.8	0.00135721	0.592
0.8	0.0605514	0.592
0.8	0.000271442	0.592
0.8	0.120814	0.592
0.8	0.00108577	0.592
0.8	0.127339	0.592
0.8	0.000271442	0.592
0.8	0.000542884	0.592
0.8	0.00190009	0.592
0.8	0.0032573	0.592
0.8	0.0190009	0.592
0.8	0.000271442	0.592
0.8	0.0123543	0.592
0.8	0.000271442	0.592
0.8	0.00217154	0.592
0.25	0.000542884	0.981
0.25	0.00217154	0.981
0.25	0.00942452	0.981
0.25	0.000542884	0.981
0.25	0.122714	0.981
0.25	0.12	0.981
0.25	0.120271	0.981
0.25	0.260659	0.981
0.25	0.0065146	0.981
0.25	0.0392866	0.981
0.25	0.000271442	0.981
0.25	0.00162865	0.981
0.25	0.0147114	0.981
0.25	0.000271442	0.981
0.25	0.00699147	0.981
0.25	0.000271442	0.981
0.25	0.00190009	0.981
0.25	0.347268	0.981
0.25	0.000271442	0.981
0.25	0.00473406	0.981
0.25	0.00236703	0.981
0.25	0.0266126	0.981
0.25	0.000271442	0.981
0.25	0.00108577	0.981
0.25	0.162931	0.981
0.25	0.000271442	0.981
0.25	0.000271442	0.981
0.25	0.00108577	0.981
0.25	0.00108577	0.981
0.25	0.123529	0.981
0.25	0.00535289	0.981
0.25	0.00162865	0.981
0.25	0.00834868	0.981
0.25	0.00781573	0.981
0.25	0.000814326	0.981
0.25	0.000542884	0.981
0.25	0.00352874	0.981
0.25	0.0128212	0.981
0.25	0.000542884	0.981
0.25	0.00643866	0.981
0.25	0.000814326	0.981
0.25	0.0051574	0.981
0.25	0.00108577	0.981
0.25	0.00108577	0.981
0.25	0.00298586	0.981
0.25	0.000271442	0.981
0.25	0.000814326	0.981
0.25	0.000814326	0.981
0.25	0.00162865	0.981
0.25	0.00108577	0.981
0.25	0.0177072	0.981
0.25	0.00135721	0.981
0.25	0.13254	0.981
0.25	0.163446	0.981
0.25	0.00108577	0.981
0.25	0.124624	0.981
0.25	0.000271442	0.981
0.25	0.000271442	0.981
0.25	0.0116819	0.981
0.25	0.00244298	0.981
0.25	0.00570028	0.981
0.25	0.12253	0.981
0.25	0.0392072	0.981
0.25	0.00434307	0.981
0.25	0.000814326	0.981
0.25	0.000271442	0.981
0.25	0.00880569	0.981
0.25	0.000271442	0.981
0.25	0.000542884	0.981
0.25	0.000271442	0.981
0.25	0.0305409	0.981
0.25	0.00190009	0.981
0.25	0.260825	0.981
0.25	0.00473406	0.981
0.25	0.000814326	0.981
0.25	0.0032573	0.981
0.25	0.0847341	0.981
0.25	0.120271	0.981
0.25	0.000542884	0.981
0.25	0.236606	0.981
0.25	0.00570028	0.981
0.25	0.00108577	0.981
0.25	0.000542884	0.981
0.25	0.000542884	0.981
0.25	0.000814326	0.981
0.25	0.00473406	0.981
0.25	0.00244298	0.981
0.25	0.000814326	0.981
0.25	0.000271442	0.981
0.25	0.00108577	0.981
0.25	0.139206	0.981
0.25	0.00562433	0.981
0.25	0.00408156	0.981
0.25	0.000542884	0.981
0.25	0.000814326	0.981
0.25	0.000542884	0.981
0.25	0.0605514	0.981
0.25	0.000271442	0.981
0.25	0.120814	0.981
0.25	0.00108577	0.981
0.25	0.127339	0.981
0.25	0.000271442	0.981
0.25	0.000542884	0.981
0.25	0.00190009	0.981
0.25	0.0190009	0.981
0.25	0.0123543	0.981
0.25	0.00217154	0.981
0.25	0.000542884	0.982
0.25	0.00217154	0.982
0.25	0.00942452	0.982
0.25	0.000542884	0.982
0.25	0.122714	0.982
0.25	0.12	0.982
0.25	0.120271	0.982
0.25	0.260659	0.982
0.25	0.0065146	0.982
0.25	0.0392866	0.982
0.25	0.000271442	0.982
0.25	0.00162865	0.982
0.25	0.0147114	0.982
0.25	0.000271442	0.982
0.25	0.00699147	0.982
0.25	0.000271442	0.982
0.25	0.00190009	0.982
0.25	0.347268	0.982
0.25	0.000271442	0.982
0.25	0.00473406	0.982
0.25	0.00236703	0.982
0.25	0.0266126	0.982
0.25	0.000271442	0.982
0.25	0.00108577	0.982
0.25	0.162931	0.982
0.25	0.000271442	0.982
0.25	0.000271442	0.982
0.25	0.00108577	0.982
0.25	0.00108577	0.982
0.25	0.123529	0.982
0.25	0.00535289	0.982
0.25	0.00162865	0.982
0.25	0.00834868	0.982
0.25	0.00781573	0.982
0.25	0.000814326	0.982
0.25	0.000542884	0.982
0.25	0.00352874	0.982
0.25	0.0128212	0.982
0.25	0.000542884	0.982
0.25	0.00643866	0.982
0.25	0.000814326	0.982
0.25	0.0051574	0.982
0.25	0.00108577	0.982
0.25	0.00108577	0.982
0.25	0.00298586	0.982
0.25	0.000271442	0.982
0.25	0.000814326	0.982
0.25	0.000814326	0.982
0.25	0.00162865	0.982
0.25	0.00108577	0.982
0.25	0.0177072	0.982
0.25	0.00135721	0.982
0.25	0.13254	0.982
0.25	0.163446	0.982
0.25	0.00108577	0.982
0.25	0.124624	0.982
0.25	0.000271442	0.982
0.25	0.000271442	0.982
0.25	0.0116819	0.982
0.25	0.00244298	0.982
0.25	0.00570028	0.982
0.25	0.12253	0.982
0.25	0.0392072	0.982
0.25	0.00434307	0.982
0.25	0.000814326	0.982
0.25	0.000271442	0.982
0.25	0.00880569	0.982
0.25	0.000271442	0.982
0.25	0.000542884	0.982
0.25	0.000271442	0.982
0.25	0.0305409	0.982
0.25	0.00190009	0.982
0.25	0.260825	0.982
0.25	0.00473406	0.982
0.25	0.000814326	0.982
0.25	0.0032573	0.982
0.25	0.0847341	0.982
0.25	0.120271	0.982
0.25	0.000542884	0.982
0.25	0.236606	0.982
0.25	0.00570028	0.982
0.25	0.00108577	0.982
0.25	0.000542884	0.982
0.25	0.000542884	0.982
0.25	0.000814326	0.982
0.25	0.00473406	0.982
0.25	0.00244298	0.982
0.25	0.000814326	0.982
0.25	0.000271442	0.982
0.25	0.00108577	0.982
0.25	0.139206	0.982
0.25	0.00562433	0.982
0.25	0.00408156	0.982
0.25	0.000542884	0.982
0.25	0.000814326	0.982
0.25	0.000542884	0.982
0.25	0.0605514	0.982
0.25	0.000271442	0.982
0.25	0.120814	0.982
0.25	0.00108577	0.982
0.25	0.127339	0.982
0.25	0.000271442	0.982
0.25	0.000542884	0.982
0.25	0.00190009	0.982
0.25	0.0190009	0.982
0.25	0.0123543	0.982
0.25	0.00217154	0.982
0.8	0.000542884	0.982
0.8	0.00217154	0.982
0.8	0.000271442	0.982
0.8	0.00942452	0.982
0.8	0.000542884	0.982
0.8	0.122714	0.982
0.8	0.12	0.982
0.8	0.120271	0.982
0.8	0.000271442	0.982
0.8	0.260659	0.982
0.75	0.000271442	0.982
0.8	0.000271442	0.982
0.8	0.0065146	0.982
0.8	0.0392866	0.982
0.8	0.000271442	0.982
0.8	0.00162865	0.982
0.8	0.000271442	0.982
0.8	0.0147114	0.982
0.8	0.000271442	0.982
0.8	0.00699147	0.982
0.8	0.000271442	0.982
0.8	0.00190009	0.982
0.8	0.000542884	0.982
0.8	0.347268	0.982
0.8	0.000271442	0.982
0.8	0.00473406	0.982
0.8	0.00236703	0.982
0.75	0.000271442	0.982
0.8	0.000271442	0.982
0.8	0.0266126	0.982
0.8	0.000271442	0.982
0.8	0.00108577	0.982
0.75	0.000542884	0.982
0.75	0.000271442	0.982
0.8	0.00263847	0.982
0.8	0.162931	0.982
0.8	0.000271442	0.982
0.8	0.000271442	0.982
0.8	0.000271442	0.982
0.8	0.00108577	0.982
0.8	0.00108577	0.982
0.8	0.123529	0.982
0.8	0.00760037	0.982
0.8	0.00535289	0.982
0.8	0.00162865	0.982
0.8	0.00834868	0.982
0.8	0.00781573	0.982
0.75	0.000271442	0.982
0.8	0.000814326	0.982
0.75	0.000271442	0.982
0.8	0.000542884	0.982
0.8	0.00352874	0.982
0.8	0.0128212	0.982
0.8	0.000542884	0.982
0.8	0.00643866	0.982
0.8	0.000814326	0.982
0.75	0.000542884	0.982
0.8	0.0051574	0.982
0.8	0.00108577	0.982
0.8	0.00108577	0.982
0.75	0.000542884	0.982
0.8	0.00298586	0.982
0.8	0.000271442	0.982
0.8	0.000814326	0.982
0.8	0.000814326	0.982
0.8	0.00162865	0.982
0.8	0.00108577	0.982
0.8	0.0177072	0.982
0.8	0.00135721	0.982
0.8	0.13254	0.982
0.75	0.000271442	0.982
0.8	0.000271442	0.982
0.8	0.163446	0.982
0.8	0.00108577	0.982
0.8	0.124624	0.982
0.8	0.000271442	0.982
0.8	0.000271442	0.982
0.8	0.0116819	0.982
0.8	0.000271442	0.982
0.8	0.00244298	0.982
0.8	0.00570028	0.982
0.75	0.000542884	0.982
0.75	0.000814326	0.982
0.8	0.0819001	0.982
0.8	0.12253	0.982
0.75	0.00271442	0.982
0.8	0.0069056	0.982
0.8	0.0392072	0.982
0.8	0.000271442	0.982
0.8	0.00434307	0.982
0.8	0.000814326	0.982
0.8	0.000271442	0.982
0.8	0.00880569	0.982
0.8	0.000271442	0.982
0.8	0.000542884	0.982
0.8	0.000271442	0.982
0.75	0.00108577	0.982
0.8	0.0305409	0.982
0.8	0.00190009	0.982
0.8	0.000271442	0.982
0.8	0.260825	0.982
0.8	0.00473406	0.982
0.8	0.000814326	0.982
0.8	0.0032573	0.982
0.75	0.000814326	0.982
0.75	0.000814326	0.982
0.8	0.00190009	0.982
0.8	0.0847341	0.982
0.8	0.120271	0.982
0.8	0.000542884	0.982
0.75	0.00272435	0.982
0.8	0.00263847	0.982
0.8	0.236606	0.982
0.75	0.24	0.982
0.8	0.00190009	0.982
0.8	0.00570028	0.982
0.8	0.000271442	0.982
0.8	0.00108577	0.982
0.8	0.000271442	0.982
0.8	0.000542884	0.982
0.75	0.000271442	0.982
0.8	0.000542884	0.982
0.8	0.000542884	0.982
0.8	0.000814326	0.982
0.8	0.00473406	0.982
0.8	0.000271442	0.982
0.8	0.00244298	0.982
0.75	0.00272435	0.982
0.8	0.000814326	0.982
0.8	0.000271442	0.982
0.8	0.00108577	0.982
0.75	0.000271442	0.982
0.8	0.139206	0.982
0.75	0.120271	0.982
0.8	0.00562433	0.982
0.8	0.00408156	0.982
0.8	0.000542884	0.982
0.8	0.000814326	0.982
0.8	0.000542884	0.982
0.8	0.00135721	0.982
0.8	0.0605514	0.982
0.8	0.000271442	0.982
0.8	0.120814	0.982
0.8	0.00108577	0.982
0.8	0.127339	0.982
0.8	0.000271442	0.982
0.8	0.000542884	0.982
0.8	0.00190009	0.982
0.75	0.000271442	0.982
0.8	0.0032573	0.982
0.8	0.0190009	0.982
0.8	0.000271442	0.982
0.8	0.0123543	0.982
0.8	0.000271442	0.982
0.8	0.00217154	0.982
0.25	0.00217154	0.982
0.25	0.00217154	0.982
0.25	0.000542884	0.982
0.25	0.000542884	0.982
0.25	0.00290992	0.982
0.25	0.00290992	0.982
0.25	0.000542884	0.982
0.25	0.000542884	0.982
0.25	0.0319542	0.982
0.25	0.0319542	0.982
0.25	0.000271442	0.982
0.25	0.000271442	0.982
0.25	0.419989	0.982
0.25	0.419989	0.982
0.25	0.00895758	0.982
0.25	0.00895758	0.982
0.25	0.00236703	0.982
0.25	0.00236703	0.982
0.25	0.000271442	0.982
0.25	0.000271442	0.982
0.25	0.000271442	0.982
0.25	0.000271442	0.982
0.25	0.00554839	0.982
0.25	0.00554839	0.982
0.25	0.00263847	0.982
0.25	0.00263847	0.982
0.25	0.000542884	0.982
0.25	0.000542884	0.982
0.25	0.00527695	0.982
0.25	0.00527695	0.982
0.25	0.000542884	0.982
0.25	0.000542884	0.982
0.25	0.28	0.982
0.25	0.28	0.982
0.25	0.00814326	0.982
0.25	0.00814326	0.982
0.25	0.000271442	0.982
0.25	0.000271442	0.982
0.25	0.000271442	0.982
0.25	0.000271442	0.982
0.25	0.301444	0.982
0.25	0.301444	0.982
0.25	0.120543	0.982
0.25	0.120543	0.982
0.25	0.142018	0.982
0.25	0.142018	0.982
0.25	0.000271442	0.982
0.25	0.000271442	0.982
0.25	0.000271442	0.982
0.25	0.000271442	0.982
0.25	0.000542884	0.982
0.25	0.000542884	0.982
0.25	0.000542884	0.982
0.25	0.000542884	0.982
0.25	0.00236703	0.982
0.25	0.00236703	0.982
0.25	0.000271442	0.982
0.25	0.000271442	0.982
0.25	0.00162865	0.982
0.25	0.00271442	0.982
0.25	0.000271442	0.982
0.25	0.00272435	0.982
0.25	0.00326723	0.982
0.25	0.0128873	0.982
0.25	0.000271442	0.982
0.25	0.000271442	0.982
0.25	0.000271442	0.982
0.25	0.00372424	0.982
0.25	0.00135721	0.982
0.25	0.00263847	0.982
0.25	0.000271442	0.982
0.25	0.00135721	0.982
0.25	0.0151248	0.982
0.25	0.00508145	0.982
0.25	0.00236703	0.982
0.25	0.000271442	0.982
0.25	0.000542884	0.982
0.25	0.391216	0.982
0.25	0.120543	0.982
0.25	0.00705749	0.982
0.25	0.00217154	0.982
0.25	0.00236703	0.982
0.25	0.000271442	0.982
0.25	0.000271442	0.982
0.25	0.00272435	0.982
0.25	0.000271442	0.982
0.25	0.000814326	0.982
0.25	0.000271442	0.982
0.25	0.000271442	0.982
0.25	0.00572014	0.982
0.25	0.00609127	0.982
0.25	0.125439	0.982
0.25	0.00318136	0.982
0.25	0.000271442	0.982
0.25	0.00236703	0.982
0.25	0.000271442	0.982
0.25	0.000542884	0.982
0.25	0.000814326	0.982
0.25	0.000271442	0.982
0.25	0.28	0.982
0.25	0.0139631	0.982
0.25	0.0210965	0.982
0.25	0.00434307	0.982
0.25	0.000271442	0.982
0.25	0.000271442	0.982
0.25	0.000271442	0.982
0.25	0.000271442	0.982
0.25	0.000542884	0.982
0.25	0.00217154	0.982
0.25	0.00353868	0.982
0.25	0.000542884	0.982
0.25	0.122986	0.982
0.25	0.08	0.982
0.25	0.0111291	0.982
0.25	0.124343	0.982
0.25	0.147023	0.982
0.25	0.127816	0.982
0.25	0.00162865	0.982
0.25	0.000271442	0.982
0.25	0.000542884	0.982
0.25	0.000271442	0.982
0.25	0.0840816	0.982
0.25	0.000271442	0.982
0.25	0.0111727	0.982
0.25	0.00236703	0.982
0.25	0.00244298	0.982
0.25	0.00318136	0.982
0.25	0.120271	0.982
0.25	0.000271442	0.982
0.25	0.000542884	0.982
0.25	0.000271442	0.982
0.25	0.000271442	0.982
0.25	0.00895758	0.982
0.25	0.000814326	0.982
0.25	0.00318136	0.982
0.25	0.000814326	0.982
0.25	0.00473406	0.982
0.25	0.00162865	0.981
0.25	0.00271442	0.981
0.25	0.000271442	0.981
0.25	0.00272435	0.981
0.25	0.00326723	0.981
0.25	0.0128873	0.981
0.25	0.000271442	0.981
0.25	0.000271442	0.981
0.25	0.000271442	0.981
0.25	0.00372424	0.981
0.25	0.00135721	0.981
0.25	0.00263847	0.981
0.25	0.000271442	0.981
0.25	0.00135721	0.981
0.25	0.0151248	0.981
0.25	0.00508145	0.981
0.25	0.00236703	0.981
0.25	0.000271442	0.981
0.25	0.000542884	0.981
0.25	0.391216	0.981
0.25	0.120543	0.981
0.25	0.00705749	0.981
0.25	0.00217154	0.981
0.25	0.00236703	0.981
0.25	0.000271442	0.981
0.25	0.000271442	0.981
0.25	0.00272435	0.981
0.25	0.000271442	0.981
0.25	0.000814326	0.981
0.25	0.000271442	0.981
0.25	0.000271442	0.981
0.25	0.00572014	0.981
0.25	0.00609127	0.981
0.25	0.125439	0.981
0.25	0.00318136	0.981
0.25	0.000271442	0.981
0.25	0.00236703	0.981
0.25	0.000271442	0.981
0.25	0.000542884	0.981
0.25	0.000814326	0.981
0.25	0.000271442	0.981
0.25	0.28	0.981
0.25	0.0139631	0.981
0.25	0.0210965	0.981
0.25	0.00434307	0.981
0.25	0.000271442	0.981
0.25	0.000271442	0.981
0.25	0.000271442	0.981
0.25	0.000271442	0.981
0.25	0.000542884	0.981
0.25	0.00217154	0.981
0.25	0.00353868	0.981
0.25	0.000542884	0.981
0.25	0.122986	0.981
0.25	0.08	0.981
0.25	0.0111291	0.981
0.25	0.124343	0.981
0.25	0.147023	0.981
0.25	0.127816	0.981
0.25	0.00162865	0.981
0.25	0.000271442	0.981
0.25	0.000542884	0.981
0.25	0.000271442	0.981
0.25	0.0840816	0.981
0.25	0.000271442	0.981
0.25	0.0111727	0.981
0.25	0.00236703	0.981
0.25	0.00244298	0.981
0.25	0.00318136	0.981
0.25	0.120271	0.981
0.25	0.000271442	0.981
0.25	0.000542884	0.981
0.25	0.000271442	0.981
0.25	0.000271442	0.981
0.25	0.00895758	0.981
0.25	0.000814326	0.981
0.25	0.00318136	0.981
0.25	0.000814326	0.981
0.25	0.00473406	0.981
0.25	0.000542884	0.992
0.25	0.00217154	0.992
0.25	0.00942452	0.992
0.25	0.000542884	0.992
0.25	0.122714	0.992
0.25	0.12	0.992
0.25	0.120271	0.992
0.25	0.260659	0.992
0.25	0.0065146	0.992
0.25	0.0392866	0.992
0.25	0.000271442	0.992
0.25	0.00162865	0.992
0.25	0.0147114	0.992
0.25	0.000271442	0.992
0.25	0.00699147	0.992
0.25	0.000271442	0.992
0.25	0.00190009	0.992
0.25	0.000271442	0.992
0.25	0.347268	0.992
0.25	0.00473406	0.992
0.25	0.00236703	0.992
0.25	0.0266126	0.992
0.25	0.000271442	0.992
0.25	0.00108577	0.992
0.25	0.162931	0.992
0.25	0.000271442	0.992
0.25	0.000271442	0.992
0.25	0.00108577	0.992
0.25	0.00108577	0.992
0.25	0.123529	0.992
0.25	0.00535289	0.992
0.25	0.00162865	0.992
0.25	0.00834868	0.992
0.25	0.00781573	0.992
0.25	0.000814326	0.992
0.25	0.000542884	0.992
0.25	0.00352874	0.992
0.25	0.0128212	0.992
0.25	0.000542884	0.992
0.25	0.00643866	0.992
0.25	0.000814326	0.992
0.25	0.0051574	0.992
0.25	0.00108577	0.992
0.25	0.00108577	0.992
0.25	0.00298586	0.992
0.25	0.000271442	0.992
0.25	0.000814326	0.992
0.25	0.000814326	0.992
0.25	0.00162865	0.992
0.25	0.00108577	0.992
0.25	0.0177072	0.992
0.25	0.00135721	0.992
0.25	0.13254	0.992
0.25	0.00108577	0.992
0.25	0.163446	0.992
0.25	0.124624	0.992
0.25	0.000271442	0.992
0.25	0.000271442	0.992
0.25	0.0116819	0.992
0.25	0.00244298	0.992
0.25	0.00570028	0.992
0.25	0.12253	0.992
0.25	0.0392072	0.992
0.25	0.00434307	0.992
0.25	0.000814326	0.992
0.25	0.000271442	0.992
0.25	0.00880569	0.992
0.25	0.000271442	0.992
0.25	0.000542884	0.992
0.25	0.000271442	0.992
0.25	0.0305409	0.992
0.25	0.00190009	0.992
0.25	0.260825	0.992
0.25	0.00473406	0.992
0.25	0.000814326	0.992
0.25	0.0032573	0.992
0.25	0.0847341	0.992
0.25	0.120271	0.992
0.25	0.000542884	0.992
0.25	0.236606	0.992
0.25	0.00570028	0.992
0.25	0.00108577	0.992
0.25	0.000542884	0.992
0.25	0.000542884	0.992
0.25	0.000814326	0.992
0.25	0.00473406	0.992
0.25	0.00244298	0.992
0.25	0.000814326	0.992
0.25	0.000271442	0.992
0.25	0.00108577	0.992
0.25	0.139206	0.992
0.25	0.00562433	0.992
0.25	0.00408156	0.992
0.25	0.000542884	0.992
0.25	0.000814326	0.992
0.25	0.000542884	0.992
0.25	0.0605514	0.992
0.25	0.000271442	0.992
0.25	0.120814	0.992
0.25	0.00108577	0.992
0.25	0.127339	0.992
0.25	0.000271442	0.992
0.25	0.000542884	0.992
0.25	0.00190009	0.992
0.25	0.0190009	0.992
0.25	0.0123543	0.992
0.25	0.00217154	0.992
0.8	0.000542884	0.992
0.8	0.000542884	0.992
0.8	0.123996	0.992
0.8	0.00108577	0.992
0.8	0.000271442	0.992
0.8	0.000271442	0.992
0.8	0.000271442	0.992
0.8	0.000542884	0.992
0.8	0.000271442	0.992
0.8	0.00764398	0.992
0.8	0.000271442	0.992
0.8	0.00326723	0.992
0.8	0.00636271	0.992
0.8	0.00135721	0.992
0.8	0.000542884	0.992
0.8	0.00644859	0.992
0.8	0.000271442	0.992
0.8	0.000271442	0.992
0.8	0.00217154	0.992
0.8	0.00509138	0.992
0.8	0.000542884	0.992
0.8	0.122996	0.992
0.8	0.000814326	0.992
0.8	0.00272435	0.992
0.8	0.000271442	0.992
0.8	0.000271442	0.992
0.25	0.000542884	0.982
0.25	0.000542884	0.982
0.25	0.00217154	0.982
0.25	0.00217154	0.982
0.25	0.00942452	0.982
0.25	0.00942452	0.982
0.25	0.000542884	0.982
0.25	0.000542884	0.982
0.25	0.122714	0.982
0.25	0.122714	0.982
0.25	0.260659	0.982
0.25	0.260659	0.982
0.25	0.12	0.982
0.25	0.12	0.982
0.25	0.120271	0.982
0.25	0.120271	0.982
0.75	0.000271442	0.982
0.25	0.0065146	0.982
0.25	0.0065146	0.982
0.25	0.0392866	0.982
0.25	0.0392866	0.982
0.25	0.000271442	0.982
0.25	0.000271442	0.982
0.25	0.00162865	0.982
0.25	0.00162865	0.982
0.25	0.0147114	0.982
0.25	0.0147114	0.982
0.25	0.000271442	0.982
0.25	0.000271442	0.982
0.25	0.00699147	0.982
0.25	0.00699147	0.982
0.25	0.000271442	0.982
0.25	0.000271442	0.982
0.25	0.00190009	0.982
0.25	0.00190009	0.982
0.25	0.347268	0.982
0.25	0.347268	0.982
0.25	0.000271442	0.982
0.25	0.000271442	0.982
0.25	0.00473406	0.982
0.25	0.00473406	0.982
0.25	0.00236703	0.982
0.25	0.00236703	0.982
0.75	0.000271442	0.982
0.25	0.0266126	0.982
0.25	0.0266126	0.982
0.25	0.000271442	0.982
0.25	0.000271442	0.982
0.25	0.00108577	0.982
0.25	0.00108577	0.982
0.75	0.000542884	0.982
0.75	0.000271442	0.982
0.25	0.162931	0.982
0.25	0.162931	0.982
0.25	0.000271442	0.982
0.25	0.000271442	0.982
0.25	0.00108577	0.982
0.25	0.00108577	0.982
0.25	0.000271442	0.982
0.25	0.000271442	0.982
0.25	0.00108577	0.982
0.25	0.00108577	0.982
0.25	0.123529	0.982
0.25	0.123529	0.982
0.25	0.00535289	0.982
0.25	0.00535289	0.982
0.25	0.00162865	0.982
0.25	0.00162865	0.982
0.25	0.00834868	0.982
0.25	0.00834868	0.982
0.25	0.00781573	0.982
0.25	0.00781573	0.982
0.75	0.000271442	0.982
0.25	0.000814326	0.982
0.25	0.000814326	0.982
0.75	0.000271442	0.982
0.25	0.000542884	0.982
0.25	0.000542884	0.982
0.25	0.00352874	0.982
0.25	0.00352874	0.982
0.25	0.0128212	0.982
0.25	0.0128212	0.982
0.25	0.000542884	0.982
0.25	0.000542884	0.982
0.25	0.00643866	0.982
0.25	0.00643866	0.982
0.25	0.000814326	0.982
0.25	0.000814326	0.982
0.75	0.000542884	0.982
0.25	0.0051574	0.982
0.25	0.0051574	0.982
0.25	0.00108577	0.982
0.25	0.00108577	0.982
0.25	0.00108577	0.982
0.25	0.00108577	0.982
0.75	0.000542884	0.982
0.25	0.00298586	0.982
0.25	0.00298586	0.982
0.25	0.000271442	0.982
0.25	0.000271442	0.982
0.25	0.000814326	0.982
0.25	0.000814326	0.982
0.25	0.000814326	0.982
0.25	0.000814326	0.982
0.25	0.00162865	0.982
0.25	0.00162865	0.982
0.75	0.000271442	0.982
0.25	0.163446	0.982
0.25	0.163446	0.982
0.25	0.00108577	0.982
0.25	0.00108577	0.982
0.25	0.0177072	0.982
0.25	0.0177072	0.982
0.25	0.00135721	0.982
0.25	0.00135721	0.982
0.25	0.13254	0.982
0.25	0.13254	0.982
0.25	0.00108577	0.982
0.25	0.00108577	0.982
0.25	0.124624	0.982
0.25	0.124624	0.982
0.25	0.000271442	0.982
0.25	0.000271442	0.982
0.25	0.000271442	0.982
0.25	0.000271442	0.982
0.25	0.0116819	0.982
0.25	0.0116819	0.982
0.25	0.00244298	0.982
0.25	0.00244298	0.982
0.25	0.00570028	0.982
0.25	0.00570028	0.982
0.75	0.000542884	0.982
0.75	0.000814326	0.982
0.25	0.12253	0.982
0.25	0.12253	0.982
0.75	0.00271442	0.982
0.25	0.0392072	0.982
0.25	0.0392072	0.982
0.25	0.00434307	0.982
0.25	0.00434307	0.982
0.25	0.000814326	0.982
0.25	0.000814326	0.982
0.25	0.000271442	0.982
0.25	0.000271442	0.982
0.25	0.00880569	0.982
0.25	0.00880569	0.982
0.25	0.000271442	0.982
0.25	0.000271442	0.982
0.25	0.000542884	0.982
0.25	0.000542884	0.982
0.25	0.000271442	0.982
0.25	0.000271442	0.982
0.75	0.00108577	0.982
0.25	0.0305409	0.982
0.25	0.0305409	0.982
0.25	0.00190009	0.982
0.25	0.00190009	0.982
0.25	0.260825	0.982
0.25	0.260825	0.982
0.25	0.00473406	0.982
0.25	0.00473406	0.982
0.25	0.000814326	0.982
0.25	0.000814326	0.982
0.25	0.0032573	0.982
0.25	0.0032573	0.982
0.75	0.000814326	0.982
0.75	0.000814326	0.982
0.25	0.0847341	0.982
0.25	0.0847341	0.982
0.25	0.120271	0.982
0.25	0.120271	0.982
0.25	0.000542884	0.982
0.25	0.000542884	0.982
0.75	0.00272435	0.982
0.25	0.236606	0.982
0.25	0.236606	0.982
0.75	0.24	0.982
0.25	0.00570028	0.982
0.25	0.00570028	0.982
0.25	0.00108577	0.982
0.25	0.00108577	0.982
0.25	0.000542884	0.982
0.25	0.000542884	0.982
0.75	0.000271442	0.982
0.25	0.000542884	0.982
0.25	0.000542884	0.982
0.25	0.000814326	0.982
0.25	0.000814326	0.982
0.25	0.00473406	0.982
0.25	0.00473406	0.982
0.25	0.00244298	0.982
0.25	0.00244298	0.982
0.75	0.00272435	0.982
0.25	0.000814326	0.982
0.25	0.000814326	0.982
0.25	0.000271442	0.982
0.25	0.000271442	0.982
0.25	0.00108577	0.982
0.25	0.00108577	0.982
0.75	0.000271442	0.982
0.25	0.139206	0.982
0.25	0.139206	0.982
0.75	0.120271	0.982
0.25	0.00562433	0.982
0.25	0.00562433	0.982
0.25	0.00408156	0.982
0.25	0.00408156	0.982
0.25	0.000542884	0.982
0.25	0.000542884	0.982
0.25	0.000814326	0.982
0.25	0.000814326	0.982
0.25	0.000542884	0.982
0.25	0.000542884	0.982
0.25	0.0605514	0.982
0.25	0.0605514	0.982
0.25	0.000271442	0.982
0.25	0.000271442	0.982
0.25	0.120814	0.982
0.25	0.120814	0.982
0.25	0.00108577	0.982
0.25	0.00108577	0.982
0.25	0.127339	0.982
0.25	0.127339	0.982
0.25	0.000271442	0.982
0.25	0.000271442	0.982
0.25	0.000542884	0.982
0.25	0.000542884	0.982
0.25	0.00190009	0.982
0.25	0.00190009	0.982
0.75	0.000271442	0.982
0.25	0.0190009	0.982
0.25	0.0190009	0.982
0.25	0.0123543	0.982
0.25	0.0123543	0.982
0.25	0.00217154	0.982
0.25	0.00217154	0.982
0.25	0.00162865	0.591
0.25	0.00271442	0.591
0.25	0.000271442	0.591
0.25	0.00272435	0.591
0.25	0.00326723	0.591
0.25	0.0128873	0.591
0.25	0.000271442	0.591
0.25	0.000271442	0.591
0.25	0.000271442	0.591
0.25	0.00372424	0.591
0.25	0.00135721	0.591
0.25	0.00263847	0.591
0.25	0.000271442	0.591
0.25	0.00135721	0.591
0.25	0.0151248	0.591
0.25	0.00508145	0.591
0.25	0.00236703	0.591
0.25	0.000271442	0.591
0.25	0.000542884	0.591
0.25	0.391216	0.591
0.25	0.120543	0.591
0.25	0.00705749	0.591
0.25	0.00217154	0.591
0.25	0.00236703	0.591
0.25	0.000271442	0.591
0.25	0.000271442	0.591
0.25	0.00272435	0.591
0.25	0.000271442	0.591
0.25	0.000814326	0.591
0.25	0.000271442	0.591
0.25	0.000271442	0.591
0.25	0.00572014	0.591
0.25	0.00609127	0.591
0.25	0.125439	0.591
0.25	0.00318136	0.591
0.25	0.000271442	0.591
0.25	0.00236703	0.591
0.25	0.000271442	0.591
0.25	0.000542884	0.591
0.25	0.000814326	0.591
0.25	0.000271442	0.591
0.25	0.28	0.591
0.25	0.0139631	0.591
0.25	0.0210965	0.591
0.25	0.00434307	0.591
0.25	0.000271442	0.591
0.25	0.000271442	0.591
0.25	0.000271442	0.591
0.25	0.000271442	0.591
0.25	0.000542884	0.591
0.25	0.00217154	0.591
0.25	0.00353868	0.591
0.25	0.000542884	0.591
0.25	0.122986	0.591
0.25	0.08	0.591
0.25	0.0111291	0.591
0.25	0.124343	0.591
0.25	0.147023	0.591
0.25	0.127816	0.591
0.25	0.00162865	0.591
0.25	0.000271442	0.591
0.25	0.000542884	0.591
0.25	0.000271442	0.591
0.25	0.0840816	0.591
0.25	0.000271442	0.591
0.25	0.0111727	0.591
0.25	0.00236703	0.591
0.25	0.00244298	0.591
0.25	0.00318136	0.591
0.25	0.120271	0.591
0.25	0.000271442	0.591
0.25	0.000542884	0.591
0.25	0.000271442	0.591
0.25	0.000271442	0.591
0.25	0.00895758	0.591
0.25	0.000814326	0.591
0.25	0.00318136	0.591
0.25	0.000814326	0.591
0.25	0.00473406	0.591
0.98	0.0236703	0.391
0.98	0.00108577	0.391
0.98	0.000271442	0.391
0.98	0.000271442	0.391
0.98	0.000542884	0.391
0.98	0.00272435	0.391
0.98	0.000542884	0.391
0.98	0.010087	0.391
0.98	0.000271442	0.391
0.98	0.000271442	0.391
0.98	0.00563427	0.391
0.98	0.000271442	0.391
0.98	0.000271442	0.391
0.98	0.00299579	0.391
0.8875	0.000542884	0.981
0.85	0.000542884	0.982
0.8875	0.00217154	0.981
0.85	0.00217154	0.982
0.95	0.00217154	0.981
0.8	0.000542884	0.981
0.8875	0.00942452	0.981
0.85	0.00942452	0.982
0.75	0.000271442	0.981
0.8875	0.000542884	0.981
0.85	0.000542884	0.982
0.75	0.000814326	0.981
0.8	0.12	0.981
0.95	0.000271442	0.981
0.8875	0.122714	0.981
0.85	0.122714	0.982
0.75	0.000271442	0.981
0.8	0.120271	0.981
0.8875	0.260659	0.981
0.85	0.260659	0.982
0.8875	0.12	0.981
0.85	0.12	0.982
0.8875	0.120271	0.981
0.85	0.120271	0.982
0.75	0.000542884	0.981
0.8	0.00190009	0.981
0.8	0.000271442	0.981
0.8	0.000271442	0.981
0.8875	0.0065146	0.981
0.85	0.0065146	0.982
0.75	0.00381012	0.981
0.8	0.00543877	0.981
0.8	0.000271442	0.981
0.8875	0.0392866	0.981
0.85	0.0392866	0.982
0.8875	0.000271442	0.981
0.85	0.000271442	0.982
0.8	0.00236703	0.981
0.8875	0.00162865	0.981
0.85	0.00162865	0.982
0.8	0.000271442	0.981
0.8875	0.0147114	0.981
0.85	0.0147114	0.982
0.8875	0.000271442	0.981
0.85	0.000271442	0.982
0.75	0.00236703	0.981
0.8875	0.00699147	0.981
0.98	0.00236703	0.982
0.85	0.00699147	0.982
0.8875	0.000271442	0.981
0.85	0.000271442	0.982
0.8875	0.00190009	0.981
0.85	0.00190009	0.982
0.75	0.275089	0.981
0.95	0.000542884	0.981
0.8	0.127892	0.981
0.8	0.00380019	0.981
0.8875	0.347268	0.981
0.98	0.00263847	0.982
0.85	0.347268	0.982
0.8875	0.000271442	0.981
0.85	0.000271442	0.982
0.8875	0.00473406	0.981
0.85	0.00473406	0.982
0.8875	0.00236703	0.981
0.85	0.00236703	0.982
0.75	0.00290992	0.981
0.95	0.00290992	0.981
0.8	0.120543	0.981
0.8	0.000271442	0.981
0.8875	0.0266126	0.981
0.85	0.0266126	0.982
0.95	0.000542884	0.981
0.8875	0.000271442	0.981
0.85	0.000271442	0.982
0.8875	0.00108577	0.981
0.85	0.00108577	0.982
0.75	0.00290992	0.981
0.95	0.0319542	0.981
0.8	0.000271442	0.981
0.8	0.000542884	0.981
0.95	0.000271442	0.981
0.8875	0.162931	0.981
0.98	0.00290992	0.982
0.85	0.162931	0.982
0.8	0.00353868	0.981
0.8	0.00434307	0.981
0.8875	0.000271442	0.981
0.85	0.000271442	0.982
0.95	0.000271442	0.981
0.8	0.000271442	0.981
0.8875	0.00108577	0.981
0.85	0.00108577	0.982
0.8875	0.000271442	0.981
0.85	0.000271442	0.982
0.8875	0.00108577	0.981
0.85	0.00108577	0.982
0.75	0.00108577	0.981
0.95	0.419989	0.981
0.8875	0.123529	0.981
0.98	0.121357	0.982
0.85	0.123529	0.982
0.75	0.000271442	0.981
0.95	0.00895758	0.981
0.95	0.000271442	0.981
0.8875	0.00535289	0.981
0.98	0.000542884	0.982
0.85	0.00535289	0.982
0.8875	0.00162865	0.981
0.85	0.00162865	0.982
0.75	0.00772986	0.981
0.95	0.00236703	0.981
0.8	0.000542884	0.981
0.8875	0.00834868	0.981
0.98	0.000542884	0.982
0.85	0.00834868	0.982
0.8875	0.00781573	0.981
0.85	0.00781573	0.982
0.75	0.000271442	0.981
0.95	0.000271442	0.981
0.8	0.000271442	0.981
0.8875	0.000814326	0.981
0.85	0.000814326	0.982
0.8875	0.000542884	0.981
0.85	0.000542884	0.982
0.8	0.000542884	0.981
0.8	0.00299579	0.981
0.8875	0.00352874	0.981
0.85	0.00352874	0.982
0.95	0.000271442	0.981
0.8	0.0054487	0.981
0.8875	0.0128212	0.981
0.98	0.00236703	0.982
0.85	0.0128212	0.982
0.8875	0.000542884	0.981
0.85	0.000542884	0.982
0.8875	0.00643866	0.981
0.85	0.00643866	0.982
0.75	0.000271442	0.981
0.8875	0.000814326	0.981
0.85	0.000814326	0.982
0.8	0.000271442	0.981
0.75	0.000271442	0.981
0.8	0.00135721	0.981
0.8875	0.0051574	0.981
0.85	0.0051574	0.982
0.8	0.000542884	0.981
0.8875	0.00108577	0.981
0.85	0.00108577	0.982
0.8	0.000271442	0.981
0.8875	0.00108577	0.981
0.85	0.00108577	0.982
0.75	0.00298586	0.981
0.75	0.000814326	0.981
0.8	0.00753436	0.981
0.8875	0.00298586	0.981
0.85	0.00298586	0.982
0.8875	0.000271442	0.981
0.85	0.000271442	0.982
0.8	0.000271442	0.981
0.8875	0.000814326	0.981
0.85	0.000814326	0.982
0.8875	0.000814326	0.981
0.85	0.000814326	0.982
0.75	0.000271442	0.981
0.8875	0.00162865	0.981
0.85	0.00162865	0.982
0.8	0.000271442	0.981
0.8875	0.00108577	0.981
0.85	0.00108577	0.982
0.75	0.00806731	0.981
0.95	0.00554839	0.981
0.8	0.0190644	0.981
0.8	0.00644859	0.981
0.95	0.000271442	0.981
0.8	0.000271442	0.981
0.8875	0.163446	0.981
0.98	0.00381012	0.982
0.85	0.163446	0.982
0.95	0.00263847	0.981
0.8	0.000271442	0.981
0.8	0.00272435	0.981
0.8875	0.0177072	0.981
0.85	0.0177072	0.982
0.75	0.000542884	0.981
0.95	0.000542884	0.981
0.8	0.000542884	0.981
0.8875	0.00135721	0.981
0.85	0.00135721	0.982
0.75	0.00590571	0.981
0.95	0.00527695	0.981
0.8	0.000814326	0.981
0.8875	0.13254	0.981
0.98	0.12	0.982
0.85	0.13254	0.982
0.8875	0.00108577	0.981
0.85	0.00108577	0.982
0.75	0.12	0.981
0.8	0.121629	0.981
0.8	0.00272435	0.981
0.8875	0.124624	0.981
0.85	0.124624	0.982
0.8875	0.000271442	0.981
0.85	0.000271442	0.982
0.8875	0.000271442	0.981
0.85	0.000271442	0.982
0.75	0.246243	0.981
0.8	0.000271442	0.981
0.8	0.0054487	0.981
0.8875	0.0116819	0.981
0.98	0.000271442	0.982
0.85	0.0116819	0.982
0.8875	0.00244298	0.981
0.85	0.00244298	0.982
0.95	0.000542884	0.981
0.8875	0.00570028	0.981
0.98	0.000271442	0.982
0.85	0.00570028	0.982
0.75	0.0069056	0.981
0.95	0.28	0.981
0.8	0.00263847	0.981
0.8	0.015288	0.981
0.95	0.000271442	0.981
0.8875	0.12253	0.981
0.98	0.014821	0.982
0.85	0.12253	0.982
0.75	0.00399568	0.981
0.95	0.00814326	0.981
0.8	0.000542884	0.981
0.8	0.00108577	0.981
0.95	0.000814326	0.981
0.8	0.00108577	0.981
0.8875	0.0392072	0.981
0.98	0.000271442	0.982
0.85	0.0392072	0.982
0.75	0.000271442	0.981
0.8	0.000271442	0.981
0.75	0.000271442	0.981
0.8	0.000271442	0.981
0.8875	0.00434307	0.981
0.85	0.00434307	0.982
0.8875	0.000814326	0.981
0.85	0.000814326	0.982
0.8	0.000542884	0.981
0.8875	0.000271442	0.981
0.85	0.000271442	0.982
0.75	0.000542884	0.981
0.8	0.000542884	0.981
0.8875	0.00880569	0.981
0.85	0.00880569	0.982
0.8875	0.000271442	0.981
0.85	0.000271442	0.982
0.8875	0.000542884	0.981
0.85	0.000542884	0.982
0.8875	0.000271442	0.981
0.85	0.000271442	0.982
0.75	0.00299579	0.981
0.95	0.000271442	0.981
0.8	0.00426713	0.981
0.8	0.00244298	0.981
0.95	0.00272435	0.981
0.8875	0.0305409	0.981
0.85	0.0305409	0.982
0.8	0.00299579	0.981
0.8875	0.00190009	0.981
0.85	0.00190009	0.982
0.75	0.000814326	0.981
0.95	0.000271442	0.981
0.8	0.000814326	0.981
0.8	0.000814326	0.981
0.8875	0.260825	0.981
0.98	0.000271442	0.982
0.85	0.260825	0.982
0.75	0.00236703	0.981
0.8875	0.00473406	0.981
0.85	0.00473406	0.982
0.8875	0.000814326	0.981
0.85	0.000814326	0.982
0.8875	0.0032573	0.981
0.85	0.0032573	0.982
0.75	0.00244298	0.981
0.95	0.301444	0.981
0.8	0.000271442	0.981
0.8	0.00217154	0.981
0.95	0.000542884	0.981
0.8	0.120271	0.981
0.8875	0.0847341	0.981
0.98	0.00352874	0.982
0.85	0.0847341	0.982
0.75	0.00135721	0.981
0.95	0.120543	0.981
0.8875	0.120271	0.981
0.85	0.120271	0.982
0.8875	0.000542884	0.981
0.85	0.000542884	0.982
0.75	0.127373	0.981
0.95	0.142018	0.981
0.8	0.00263847	0.981
0.8	0.125091	0.981
0.95	0.00236703	0.981
0.8875	0.236606	0.981
[truncated: 180,462 more rows]

## Sheet: Figure 3c.3d.3f
Figure 3c.3d.3f
SDLScore	CancerScore	DrugScore
0.95	0.00408156	0.391
0.95	0.000542884	0.391
0.95	0.000271442	0.391
0.95	0.12	0.391
0.95	0.000271442	0.391
0.95	0.0105862	0.391
0.95	0.000542884	0.391
0.95	0.000271442	0.391
0.95	0.00299579	0.391
0.95	0.000271442	0.391
0.95	0.00272435	0.391
0.95	0.000271442	0.391
0.95	0.130887	0.391
0.95	0.00244298	0.391
0.95	0.133602	0.391
0.95	0.000271442	0.391
0.95	0.000542884	0.391
0.95	0.000542884	0.391
0.95	0.000814326	0.391
0.95	0.00244298	0.391
0.95	0.00318136	0.391
0.95	0.000271442	0.391
0.95	0.000814326	0.391
0.95	0.00290992	0.391
0.95	0.000542884	0.391
0.95	0.000271442	0.391
0.95	0.000271442	0.391
0.95	0.0184218	0.391
0.95	0.1685	0.391
0.95	0.000542884	0.391
0.95	0.00644859	0.391
0.95	0.00108577	0.391
0.95	0.00272435	0.391
0.95	0.000271442	0.391
0.95	0.000271442	0.591
0.95	0.000814326	0.591
0.95	0.0499389	0.591
0.95	0.00597172	0.591
0.95	0.0299022	0.591
0.95	0.00190009	0.591
0.95	0.00135721	0.591
0.95	0.000814326	0.591
0.95	0.00352874	0.591
0.95	0.00108577	0.591
0.95	0.00135721	0.591
0.95	0.000542884	0.591
0.95	0.000271442	0.591
0.95	0.000814326	0.591
0.95	0.000814326	0.591
0.95	0.00162865	0.591
0.95	0.000542884	0.591
0.95	0.000271442	0.591
0.95	0.00135721	0.591
0.95	0.000814326	0.591
0.95	0.0712671	0.591
0.95	0.00752443	0.591
0.95	0.000814326	0.591
0.95	0.00799137	0.591
0.95	0.120543	0.591
0.95	0.000271442	0.591
0.95	0.000271442	0.591
0.95	0.000271442	0.591
0.95	0.00407163	0.591
0.95	0.00481001	0.591
0.95	0.00162865	0.591
0.95	0.00190009	0.591
0.95	0.0187494	0.591
0.95	0.000542884	0.591
0.95	0.00217154	0.591
0.95	0.000271442	0.591
0.95	0.00434307	0.591
0.95	0.12381	0.591
0.95	0.125091	0.591
0.95	0.000271442	0.591
0.95	0.000271442	0.591
0.95	0.000271442	0.591
0.95	0.00352874	0.591
0.95	0.00434307	0.591
0.95	0.000542884	0.591
0.95	0.00679598	0.591
0.95	0.00298586	0.591
0.95	0.00408156	0.591
0.95	0.08	0.591
0.95	0.000814326	0.591
0.95	0.00462444	0.591
0.95	0.000271442	0.591
0.95	0.00353868	0.591
0.95	0.000814326	0.591
0.95	0.00108577	0.591
0.95	0.00236703	0.591
0.95	0.00408156	0.591
0.95	0.000542884	0.591
0.95	0.000271442	0.591
0.95	0.12	0.591
0.95	0.000271442	0.591
0.95	0.0105862	0.591
0.95	0.000542884	0.591
0.95	0.000271442	0.591
0.95	0.00299579	0.591
0.95	0.000271442	0.591
0.95	0.00272435	0.591
0.95	0.000271442	0.591
0.95	0.130887	0.591
0.95	0.00244298	0.591
0.95	0.133602	0.591
0.95	0.000271442	0.591
0.95	0.000542884	0.591
0.95	0.000542884	0.591
0.95	0.000814326	0.591
0.95	0.00244298	0.591
0.95	0.00318136	0.591
0.95	0.000271442	0.591
0.95	0.000814326	0.591
0.95	0.00290992	0.591
0.95	0.000542884	0.591
0.95	0.000271442	0.591
0.95	0.000271442	0.591
0.95	0.0184218	0.591
0.95	0.1685	0.591
0.95	0.000542884	0.591
0.95	0.00644859	0.591
0.95	0.00108577	0.591
0.95	0.00272435	0.591
0.95	0.000271442	0.591
0.95	0.00408156	0.591
0.95	0.000542884	0.591
0.95	0.000271442	0.591
0.95	0.12	0.591
0.95	0.000271442	0.591
0.95	0.0105862	0.591
0.95	0.000542884	0.591
0.95	0.000271442	0.591
0.95	0.00299579	0.591
0.95	0.000271442	0.591
0.95	0.00272435	0.591
0.95	0.000271442	0.591
0.95	0.130887	0.591
0.95	0.00244298	0.591
0.95	0.133602	0.591
0.95	0.000271442	0.591
0.95	0.000542884	0.591
0.95	0.000542884	0.591
0.95	0.000814326	0.591
0.95	0.00244298	0.591
0.95	0.00318136	0.591
0.95	0.000271442	0.591
0.95	0.000814326	0.591
0.95	0.00290992	0.591
0.95	0.000542884	0.591
0.95	0.000271442	0.591
0.95	0.000271442	0.591
0.95	0.0184218	0.591
0.95	0.1685	0.591
0.95	0.000542884	0.591
0.95	0.00644859	0.591
0.95	0.00108577	0.591
0.95	0.00272435	0.591
0.95	0.000271442	0.591
0.95	0.00408156	0.991
0.95	0.000542884	0.991
0.95	0.000271442	0.991
0.95	0.12	0.991
0.95	0.000271442	0.991
0.95	0.0105862	0.991
0.95	0.000542884	0.991
0.95	0.000271442	0.991
0.95	0.00299579	0.991
0.95	0.000271442	0.991
0.95	0.00272435	0.991
0.95	0.000271442	0.991
0.95	0.130887	0.991
0.95	0.00244298	0.991
0.95	0.133602	0.991
0.95	0.000271442	0.991
0.95	0.000542884	0.991
0.95	0.000542884	0.991
0.95	0.000814326	0.991
0.95	0.00244298	0.991
0.95	0.00318136	0.991
0.95	0.000271442	0.991
0.95	0.000814326	0.991
0.95	0.00290992	0.991
0.95	0.000542884	0.991
0.95	0.000271442	0.991
0.95	0.000271442	0.991
0.95	0.0184218	0.991
0.95	0.1685	0.991
0.95	0.000542884	0.991
0.95	0.00644859	0.991
0.95	0.00108577	0.991
0.95	0.00272435	0.991
0.95	0.000271442	0.991
0.95	0.00408156	0.391
0.95	0.000542884	0.391
0.95	0.000271442	0.391
0.95	0.12	0.391
0.95	0.000271442	0.391
0.95	0.0105862	0.391
0.95	0.000542884	0.391
0.95	0.000271442	0.391
0.95	0.00299579	0.391
0.95	0.000271442	0.391
0.95	0.00272435	0.391
0.95	0.000271442	0.391
0.95	0.130887	0.391
0.95	0.00244298	0.391
0.95	0.133602	0.391
0.95	0.000271442	0.391
0.95	0.000542884	0.391
0.95	0.000542884	0.391
0.95	0.000814326	0.391
0.95	0.00244298	0.391
0.95	0.00318136	0.391
0.95	0.000271442	0.391
0.95	0.000814326	0.391
0.95	0.00290992	0.391
0.95	0.000542884	0.391
0.95	0.000271442	0.391
0.95	0.000271442	0.391
0.95	0.0184218	0.391
0.95	0.1685	0.391
0.95	0.000542884	0.391
0.95	0.00644859	0.391
0.95	0.00108577	0.391
0.95	0.00272435	0.391
0.95	0.000271442	0.391
0.95	0.00408156	0.591
0.95	0.000542884	0.591
0.95	0.000271442	0.591
0.95	0.12	0.591
0.95	0.000271442	0.591
0.95	0.0105862	0.591
0.95	0.000542884	0.591
0.95	0.000271442	0.591
0.95	0.00299579	0.591
0.95	0.000271442	0.591
0.95	0.00272435	0.591
0.95	0.000271442	0.591
0.95	0.130887	0.591
0.95	0.00244298	0.591
0.95	0.133602	0.591
0.95	0.000271442	0.591
0.95	0.000542884	0.591
0.95	0.000542884	0.591
0.95	0.000814326	0.591
0.95	0.00244298	0.591
0.95	0.00318136	0.591
0.95	0.000271442	0.591
0.95	0.000814326	0.591
0.95	0.00290992	0.591
0.95	0.000542884	0.591
0.95	0.000271442	0.591
0.95	0.000271442	0.591
0.95	0.0184218	0.591
0.95	0.1685	0.591
0.95	0.000542884	0.591
0.95	0.00644859	0.591
0.95	0.00108577	0.591
0.95	0.00272435	0.591
0.95	0.000271442	0.591
0.95	0.00408156	0.992
0.95	0.000542884	0.992
0.95	0.000271442	0.992
0.95	0.12	0.992
0.95	0.000271442	0.992
0.95	0.0105862	0.992
0.95	0.000542884	0.992
0.95	0.000271442	0.992
0.95	0.00299579	0.992
0.95	0.000271442	0.992
0.95	0.00272435	0.992
0.95	0.000271442	0.992
0.95	0.130887	0.992
0.95	0.00244298	0.992
0.95	0.133602	0.992
0.95	0.000271442	0.992
0.95	0.000542884	0.992
0.95	0.000542884	0.992
0.95	0.000814326	0.992
0.95	0.00244298	0.992
0.95	0.00318136	0.992
0.95	0.000271442	0.992
0.95	0.000814326	0.992
0.95	0.00290992	0.992
0.95	0.000542884	0.992
0.95	0.000271442	0.992
0.95	0.000271442	0.992
0.95	0.0184218	0.992
0.95	0.1685	0.992
0.95	0.000542884	0.992
0.95	0.00644859	0.992
0.95	0.00108577	0.992
0.95	0.00272435	0.992
0.95	0.000271442	0.992
0.95	0.00408156	0.391
0.95	0.000542884	0.391
0.95	0.000271442	0.391
0.95	0.12	0.391
0.95	0.000271442	0.391
0.95	0.0105862	0.391
0.95	0.000542884	0.391
0.95	0.000271442	0.391
0.95	0.00299579	0.391
0.95	0.000271442	0.391
0.95	0.00272435	0.391
0.95	0.000271442	0.391
0.95	0.130887	0.391
0.95	0.00244298	0.391
0.95	0.000271442	0.391
0.95	0.000542884	0.391
0.95	0.000542884	0.391
0.95	0.000814326	0.391
0.95	0.00244298	0.391
0.95	0.00318136	0.391
0.95	0.000271442	0.391
0.95	0.000814326	0.391
0.95	0.00290992	0.391
0.95	0.000542884	0.391
0.95	0.000271442	0.391
0.95	0.000271442	0.391
0.95	0.0184218	0.391
0.95	0.1685	0.391
0.95	0.000542884	0.391
0.95	0.00644859	0.391
0.95	0.00108577	0.391
0.95	0.00272435	0.391
0.95	0.000271442	0.391
0.5	0.0034528	0.991
0.5	0.000542884	0.991
0.5	0.00617715	0.991
0.5	0.00290992	0.991
0.5	0.00236703	0.991
0.5	0.0194455	0.991
0.5	0.00236703	0.991
0.5	0.000271442	0.991
0.5	0.00372424	0.991
0.5	0.00290992	0.991
0.5	0.000542884	0.991
0.5	0.000271442	0.991
0.5	0.00599158	0.991
0.5	0.00236703	0.991
0.5	0.000542884	0.991
0.5	0.00244298	0.991
0.5	0.000271442	0.991
0.5	0.000271442	0.991
0.5	0.00236703	0.991
0.5	0.000271442	0.991
0.5	0.00473406	0.991
0.5	0.00943445	0.991
0.5	0.000271442	0.991
0.5	0.00489588	0.991
0.5	0.000271442	0.991
0.5	0.00698154	0.991
0.5	0.00271442	0.991
0.5	0.000814326	0.991
0.5	0.000271442	0.991
0.5	0.000271442	0.991
0.5	0.00217154	0.991
0.5	0.0032573	0.991
0.5	0.00473406	0.991
0.5	0.000271442	0.991
0.5	0.00488595	0.991
0.5	0.00372424	0.991
0.5	0.000271442	0.991
0.5	0.0080013	0.991
0.5	0.000271442	0.991
0.5	0.000271442	0.991
0.5	0.00236703	0.991
0.5	0.00807724	0.991
0.5	0.000271442	0.991
0.5	0.00236703	0.991
0.5	0.00779587	0.991
0.5	0.000271442	0.991
0.5	0.000542884	0.991
0.5	0.00572014	0.991
0.5	0.000542884	0.991
0.95	0.00408156	0.391
0.95	0.000542884	0.391
0.95	0.000271442	0.391
0.95	0.12	0.391
0.95	0.000271442	0.391
0.95	0.0105862	0.391
0.95	0.000542884	0.391
0.95	0.000271442	0.391
0.95	0.00299579	0.391
0.95	0.000271442	0.391
0.95	0.00272435	0.391
0.95	0.000271442	0.391
0.95	0.130887	0.391
0.95	0.00244298	0.391
0.95	0.133602	0.391
0.95	0.000271442	0.391
0.95	0.000542884	0.391
0.95	0.000542884	0.391
0.95	0.000814326	0.391
0.95	0.00244298	0.391
0.95	0.00318136	0.391
0.95	0.000271442	0.391
0.95	0.000814326	0.391
0.95	0.00290992	0.391
0.95	0.000542884	0.391
0.95	0.000271442	0.391
0.95	0.000271442	0.391
0.95	0.0184218	0.391
0.95	0.1685	0.391
0.95	0.000542884	0.391
0.95	0.00644859	0.391
0.95	0.00108577	0.391
0.95	0.00272435	0.391
0.95	0.000271442	0.391
0.95	0.00408156	0.391
0.95	0.000542884	0.391
0.95	0.000271442	0.391
0.95	0.12	0.391
0.95	0.000271442	0.391
0.95	0.0105862	0.391
0.95	0.000542884	0.391
0.95	0.000271442	0.391
0.95	0.00299579	0.391
0.95	0.000271442	0.391
0.95	0.00272435	0.391
0.95	0.000271442	0.391
0.95	0.130887	0.391
0.95	0.00244298	0.391
0.95	0.133602	0.391
0.95	0.000271442	0.391
0.95	0.000542884	0.391
0.95	0.000542884	0.391
0.95	0.000814326	0.391
0.95	0.00244298	0.391
0.95	0.00318136	0.391
0.95	0.000271442	0.391
0.95	0.000814326	0.391
0.95	0.00290992	0.391
0.95	0.000542884	0.391
0.95	0.000271442	0.391
0.95	0.000271442	0.391
0.95	0.0184218	0.391
0.95	0.1685	0.391
0.95	0.000542884	0.391
0.95	0.00644859	0.391
0.95	0.00108577	0.391
0.95	0.00272435	0.391
0.95	0.000271442	0.391
0.95	0.000271442	0.591
0.95	0.000814326	0.591
0.95	0.0499389	0.591
0.95	0.00597172	0.591
0.95	0.0299022	0.591
0.95	0.00190009	0.591
0.95	0.00135721	0.591
0.95	0.000814326	0.591
0.95	0.00352874	0.591
0.95	0.00108577	0.591
0.95	0.00135721	0.591
0.95	0.000542884	0.591
0.95	0.000271442	0.591
0.95	0.000814326	0.591
0.95	0.000814326	0.591
0.95	0.00162865	0.591
0.95	0.000542884	0.591
0.95	0.000271442	0.591
0.95	0.00135721	0.591
0.95	0.000814326	0.591
0.95	0.0712671	0.591
0.95	0.00752443	0.591
0.95	0.000814326	0.591
0.95	0.00799137	0.591
0.95	0.120543	0.591
0.95	0.000271442	0.591
0.95	0.000271442	0.591
0.95	0.000271442	0.591
0.95	0.00407163	0.591
0.95	0.00481001	0.591
0.95	0.00162865	0.591
0.95	0.00190009	0.591
0.95	0.0187494	0.591
0.95	0.000542884	0.591
0.95	0.00217154	0.591
0.95	0.000271442	0.591
0.95	0.00434307	0.591
0.95	0.12381	0.591
0.95	0.125091	0.591
0.95	0.000271442	0.591
0.95	0.000271442	0.591
0.95	0.000271442	0.591
0.95	0.00352874	0.591
0.95	0.00434307	0.591
0.95	0.000542884	0.591
0.95	0.00679598	0.591
0.95	0.00298586	0.591
0.95	0.00408156	0.591
0.95	0.08	0.591
0.95	0.000814326	0.591
0.95	0.00462444	0.591
0.95	0.000271442	0.591
0.95	0.00353868	0.591
0.95	0.000814326	0.591
0.95	0.00108577	0.591
0.95	0.00236703	0.591
0.95	0.00408156	0.391
0.95	0.000542884	0.391
0.95	0.000271442	0.391
0.95	0.12	0.391
0.95	0.000271442	0.391
0.95	0.0105862	0.391
0.95	0.000542884	0.391
0.95	0.000271442	0.391
0.95	0.00299579	0.391
0.95	0.000271442	0.391
0.95	0.00272435	0.391
0.95	0.000271442	0.391
0.95	0.130887	0.391
0.95	0.00244298	0.391
0.95	0.133602	0.391
0.95	0.000271442	0.391
0.95	0.000542884	0.391
0.95	0.000542884	0.391
0.95	0.000814326	0.391
0.95	0.00244298	0.391
0.95	0.00318136	0.391
0.95	0.000271442	0.391
0.95	0.000814326	0.391
0.95	0.00290992	0.391
0.95	0.000542884	0.391
0.95	0.000271442	0.391
0.95	0.000271442	0.391
0.95	0.0184218	0.391
0.95	0.1685	0.391
0.95	0.000542884	0.391
0.95	0.00644859	0.391
0.95	0.00108577	0.391
0.95	0.00272435	0.391
0.95	0.000271442	0.391
0.5	0.000271442	0.991
0.5	0.000271442	0.991
0.5	0.00108577	0.991
0.5	0.000271442	0.991
0.5	0.000542884	0.991
0.5	0.000271442	0.991
0.5	0.000271442	0.991
0.5	0.000814326	0.991
0.5	0.0034528	0.991
0.5	0.000542884	0.991
0.5	0.000814326	0.991
0.5	0.000271442	0.991
0.5	0.00162865	0.991
0.5	0.000271442	0.991
0.5	0.000271442	0.991
0.5	0.00108577	0.991
0.5	0.00244298	0.991
0.5	0.000271442	0.991
0.5	0.000271442	0.991
0.5	0.000271442	0.991
0.5	0.000271442	0.991
0.5	0.00108577	0.991
0.5	0.000271442	0.991
0.5	0.000542884	0.991
0.5	0.000271442	0.991
0.5	0.000271442	0.991
0.5	0.000814326	0.991
0.5	0.0034528	0.991
0.5	0.000542884	0.991
0.5	0.000814326	0.991
0.5	0.000271442	0.991
0.5	0.00162865	0.991
0.5	0.000271442	0.991
0.5	0.000271442	0.991
0.5	0.00108577	0.991
0.5	0.00244298	0.991
0.5	0.000271442	0.991
0.5	0.000271442	0.991
0.95	0.00408156	0.991
0.95	0.000542884	0.991
0.95	0.000271442	0.991
0.95	0.12	0.991
0.95	0.000271442	0.991
0.95	0.0105862	0.991
0.95	0.000542884	0.991
0.95	0.000271442	0.991
0.95	0.00299579	0.991
0.95	0.000271442	0.991
0.95	0.00272435	0.991
0.95	0.000271442	0.991
0.95	0.130887	0.991
0.95	0.00244298	0.991
0.95	0.133602	0.991
0.95	0.000271442	0.991
0.95	0.000542884	0.991
0.95	0.000542884	0.991
0.95	0.000814326	0.991
0.95	0.00244298	0.991
0.95	0.00318136	0.991
0.95	0.000271442	0.991
0.95	0.000814326	0.991
0.95	0.00290992	0.991
0.95	0.000542884	0.991
0.95	0.000271442	0.991
0.95	0.000271442	0.991
0.95	0.0184218	0.991
0.95	0.1685	0.991
0.95	0.000542884	0.991
0.95	0.00644859	0.991
0.95	0.00108577	0.991
0.95	0.00272435	0.991
0.95	0.000271442	0.991
0.95	0.00408156	0.991
0.95	0.000542884	0.991
0.95	0.000271442	0.991
0.95	0.12	0.991
0.95	0.000271442	0.991
0.95	0.0105862	0.991
0.95	0.000542884	0.991
0.95	0.000271442	0.991
0.95	0.00299579	0.991
0.95	0.000271442	0.991
0.95	0.00272435	0.991
0.95	0.000271442	0.991
0.95	0.130887	0.991
0.95	0.00244298	0.991
0.95	0.133602	0.991
0.95	0.000271442	0.991
0.95	0.000542884	0.991
0.95	0.000542884	0.991
0.95	0.000814326	0.991
0.95	0.00244298	0.991
0.95	0.00318136	0.991
0.95	0.000271442	0.991
0.95	0.000814326	0.991
0.95	0.00290992	0.991
0.95	0.000542884	0.991
0.95	0.000271442	0.991
0.95	0.000271442	0.991
0.95	0.0184218	0.991
0.95	0.1685	0.991
0.95	0.000542884	0.991
0.95	0.00644859	0.991
0.95	0.00108577	0.991
0.95	0.00272435	0.991
0.95	0.000271442	0.991
0.95	0.00408156	0.992
0.95	0.000542884	0.992
0.95	0.000271442	0.992
0.95	0.12	0.992
0.95	0.000271442	0.992
0.95	0.0105862	0.992
0.95	0.000542884	0.992
0.95	0.000271442	0.992
0.95	0.00299579	0.992
0.95	0.000271442	0.992
0.95	0.00272435	0.992
0.95	0.000271442	0.992
0.95	0.130887	0.992
0.95	0.00244298	0.992
0.95	0.133602	0.992
0.95	0.000271442	0.992
0.95	0.000542884	0.992
0.95	0.000542884	0.992
0.95	0.000814326	0.992
0.95	0.00244298	0.992
0.95	0.00318136	0.992
0.95	0.000271442	0.992
0.95	0.000814326	0.992
0.95	0.00290992	0.992
0.95	0.000542884	0.992
0.95	0.000271442	0.992
0.95	0.000271442	0.992
0.95	0.0184218	0.992
0.95	0.1685	0.992
0.95	0.000542884	0.992
0.95	0.00644859	0.992
0.95	0.00108577	0.992
0.95	0.00272435	0.992
0.95	0.000271442	0.992
0.95	0.00408156	0.992
0.95	0.000542884	0.992
0.95	0.000271442	0.992
0.95	0.12	0.992
0.95	0.000271442	0.992
0.95	0.0105862	0.992
0.95	0.000542884	0.992
0.95	0.000271442	0.992
0.95	0.00299579	0.992
0.95	0.000271442	0.992
0.95	0.00272435	0.992
0.95	0.000271442	0.992
0.95	0.130887	0.992
0.95	0.00244298	0.992
0.95	0.133602	0.992
0.95	0.000271442	0.992
0.95	0.000542884	0.992
0.95	0.000542884	0.992
0.95	0.000814326	0.992
0.95	0.00244298	0.992
0.95	0.00318136	0.992
0.95	0.000271442	0.992
0.95	0.000814326	0.992
0.95	0.00290992	0.992
0.95	0.000542884	0.992
0.95	0.000271442	0.992
0.95	0.000271442	0.992
0.95	0.0184218	0.992
0.95	0.1685	0.992
0.95	0.000542884	0.992
0.95	0.00644859	0.992
0.95	0.00108577	0.992
0.95	0.00272435	0.992
0.95	0.000271442	0.992
0.95	0.00408156	0.991
0.95	0.000542884	0.991
0.95	0.000271442	0.991
0.95	0.12	0.991
0.95	0.000271442	0.991
0.95	0.0105862	0.991
0.95	0.000542884	0.991
0.95	0.000271442	0.991
0.95	0.00299579	0.991
0.95	0.000271442	0.991
0.95	0.00272435	0.991
0.95	0.000271442	0.991
0.95	0.130887	0.991
0.95	0.00244298	0.991
0.95	0.133602	0.991
0.95	0.000271442	0.991
0.95	0.000542884	0.991
0.95	0.000542884	0.991
0.95	0.000814326	0.991
0.95	0.00244298	0.991
0.95	0.00318136	0.991
0.95	0.000271442	0.991
0.95	0.000814326	0.991
0.95	0.00290992	0.991
0.95	0.000542884	0.991
0.95	0.000271442	0.991
0.95	0.000271442	0.991
0.95	0.0184218	0.991
0.95	0.1685	0.991
0.95	0.000542884	0.991
0.95	0.00644859	0.991
0.95	0.00108577	0.991
0.95	0.00272435	0.991
0.95	0.000271442	0.991
0.95	0.00408156	0.991
0.95	0.000542884	0.991
0.95	0.000271442	0.991
0.95	0.12	0.991
0.95	0.000271442	0.991
0.95	0.0105862	0.991
0.95	0.000542884	0.991
0.95	0.000271442	0.991
0.95	0.00299579	0.991
0.95	0.000271442	0.991
0.95	0.00272435	0.991
0.95	0.000271442	0.991
0.95	0.130887	0.991
0.95	0.00244298	0.991
0.95	0.133602	0.991
0.95	0.000271442	0.991
0.95	0.000542884	0.991
0.95	0.000542884	0.991
0.95	0.000814326	0.991
0.95	0.00244298	0.991
0.95	0.00318136	0.991
0.95	0.000271442	0.991
0.95	0.000814326	0.991
0.95	0.00290992	0.991
0.95	0.000542884	0.991
0.95	0.000271442	0.991
0.95	0.000271442	0.991
0.95	0.0184218	0.991
0.95	0.1685	0.991
0.95	0.000542884	0.991
0.95	0.00644859	0.991
0.95	0.00108577	0.991
0.95	0.00272435	0.991
0.95	0.000271442	0.991
0.95	0.000271442	0.591
0.95	0.000814326	0.591
0.95	0.0499389	0.591
0.95	0.00597172	0.591
0.95	0.0299022	0.591
0.95	0.00190009	0.591
0.95	0.00135721	0.591
0.95	0.000814326	0.591
0.95	0.00352874	0.591
0.95	0.00108577	0.591
0.95	0.00135721	0.591
0.95	0.000542884	0.591
0.95	0.000271442	0.591
0.95	0.000814326	0.591
0.95	0.000814326	0.591
0.95	0.00162865	0.591
0.95	0.000542884	0.591
0.95	0.000271442	0.591
0.95	0.00135721	0.591
0.95	0.000814326	0.591
0.95	0.0712671	0.591
0.95	0.00752443	0.591
0.95	0.000814326	0.591
0.95	0.00799137	0.591
0.95	0.120543	0.591
0.95	0.000271442	0.591
0.95	0.000271442	0.591
0.95	0.000271442	0.591
0.95	0.00407163	0.591
0.95	0.00481001	0.591
0.95	0.00162865	0.591
0.95	0.00190009	0.591
0.95	0.0187494	0.591
0.95	0.000542884	0.591
0.95	0.00217154	0.591
0.95	0.000271442	0.591
0.95	0.00434307	0.591
0.95	0.12381	0.591
0.95	0.125091	0.591
0.95	0.000271442	0.591
0.95	0.000271442	0.591
0.95	0.000271442	0.591
0.95	0.00352874	0.591
0.95	0.00434307	0.591
0.95	0.000542884	0.591
0.95	0.00679598	0.591
0.95	0.00298586	0.591
0.95	0.00408156	0.591
0.95	0.08	0.591
0.95	0.000814326	0.591
0.95	0.00462444	0.591
0.95	0.000271442	0.591
0.95	0.00353868	0.591
0.95	0.000814326	0.591
0.95	0.00108577	0.591
0.95	0.00236703	0.591
0.95	0.00408156	0.391
0.95	0.000542884	0.391
0.95	0.000271442	0.391
0.95	0.12	0.391
0.95	0.000271442	0.391
0.95	0.0105862	0.391
0.95	0.000542884	0.391
0.95	0.000271442	0.391
0.95	0.00299579	0.391
0.95	0.000271442	0.391
0.95	0.00272435	0.391
0.95	0.000271442	0.391
0.95	0.130887	0.391
0.95	0.00244298	0.391
0.95	0.133602	0.391
0.95	0.000271442	0.391
0.95	0.000542884	0.391
0.95	0.000542884	0.391
0.95	0.000814326	0.391
0.95	0.00244298	0.391
0.95	0.00318136	0.391
0.95	0.000271442	0.391
0.95	0.000814326	0.391
0.95	0.00290992	0.391
0.95	0.000542884	0.391
0.95	0.000271442	0.391
0.95	0.000271442	0.391
0.95	0.0184218	0.391
0.95	0.1685	0.391
0.95	0.000542884	0.391
0.95	0.00644859	0.391
0.95	0.00108577	0.391
0.95	0.00272435	0.391
0.95	0.000271442	0.391
0.5	0.000271442	0.791
0.5	0.000271442	0.791
0.5	0.00108577	0.791
0.5	0.000271442	0.791
0.5	0.000542884	0.791
0.5	0.000271442	0.791
0.5	0.000271442	0.791
0.5	0.000814326	0.791
0.5	0.0034528	0.791
0.5	0.000542884	0.791
0.5	0.000814326	0.791
0.5	0.000271442	0.791
0.5	0.00162865	0.791
0.5	0.000271442	0.791
0.5	0.000271442	0.791
0.5	0.00108577	0.791
0.5	0.00244298	0.791
0.5	0.000271442	0.791
0.5	0.000271442	0.791
0.95	0.00408156	0.992
0.95	0.000542884	0.992
0.95	0.000271442	0.992
0.95	0.12	0.992
0.95	0.000271442	0.992
0.95	0.0105862	0.992
0.95	0.000542884	0.992
0.95	0.000271442	0.992
0.95	0.00299579	0.992
0.95	0.000271442	0.992
0.95	0.00272435	0.992
0.95	0.000271442	0.992
0.95	0.130887	0.992
0.95	0.00244298	0.992
0.95	0.133602	0.992
0.95	0.000271442	0.992
0.95	0.000542884	0.992
0.95	0.000542884	0.992
0.95	0.000814326	0.992
0.95	0.00244298	0.992
0.95	0.00318136	0.992
0.95	0.000271442	0.992
0.95	0.000814326	0.992
0.95	0.00290992	0.992
0.95	0.000542884	0.992
0.95	0.000271442	0.992
0.95	0.000271442	0.992
0.95	0.0184218	0.992
0.95	0.1685	0.992
0.95	0.000542884	0.992
0.95	0.00644859	0.992
0.95	0.00108577	0.992
0.95	0.00272435	0.992
0.95	0.000271442	0.992
0.95	0.00408156	0.992
0.95	0.000542884	0.992
0.95	0.000271442	0.992
0.95	0.12	0.992
0.95	0.000271442	0.992
0.95	0.0105862	0.992
0.95	0.000542884	0.992
0.95	0.000271442	0.992
0.95	0.00299579	0.992
0.95	0.000271442	0.992
0.95	0.00272435	0.992
0.95	0.000271442	0.992
0.95	0.130887	0.992
0.95	0.00244298	0.992
0.95	0.133602	0.992
0.95	0.000271442	0.992
0.95	0.000542884	0.992
0.95	0.000542884	0.992
0.95	0.000814326	0.992
0.95	0.00244298	0.992
0.95	0.00318136	0.992
0.95	0.000271442	0.992
0.95	0.000814326	0.992
0.95	0.00290992	0.992
0.95	0.000542884	0.992
0.95	0.000271442	0.992
0.95	0.000271442	0.992
0.95	0.0184218	0.992
0.95	0.1685	0.992
0.95	0.000542884	0.992
0.95	0.00644859	0.992
0.95	0.00108577	0.992
0.95	0.00272435	0.992
0.95	0.000271442	0.992
0.95	0.00408156	0.591
0.95	0.000542884	0.591
0.95	0.000271442	0.591
0.95	0.12	0.591
0.95	0.000271442	0.591
0.95	0.0105862	0.591
0.95	0.000542884	0.591
0.95	0.000271442	0.591
0.95	0.00299579	0.591
0.95	0.000271442	0.591
0.95	0.00272435	0.591
0.95	0.000271442	0.591
0.95	0.130887	0.591
0.95	0.00244298	0.591
0.95	0.133602	0.591
0.95	0.000271442	0.591
0.95	0.000542884	0.591
0.95	0.000542884	0.591
0.95	0.000814326	0.591
0.95	0.00244298	0.591
0.95	0.00318136	0.591
0.95	0.000271442	0.591
0.95	0.000814326	0.591
0.95	0.00290992	0.591
0.95	0.000542884	0.591
0.95	0.000271442	0.591
0.95	0.000271442	0.591
0.95	0.0184218	0.591
0.95	0.1685	0.591
0.95	0.000542884	0.591
0.95	0.00644859	0.591
0.95	0.00108577	0.591
0.95	0.00272435	0.591
0.95	0.000271442	0.591
0.95	0.00408156	0.391
0.95	0.000542884	0.391
0.95	0.000271442	0.391
0.95	0.12	0.391
0.95	0.000271442	0.391
0.95	0.0105862	0.391
0.95	0.000542884	0.391
0.95	0.000271442	0.391
0.95	0.00299579	0.391
0.95	0.000271442	0.391
0.95	0.00272435	0.391
0.95	0.000271442	0.391
0.95	0.130887	0.391
0.95	0.00244298	0.391
0.95	0.133602	0.391
0.95	0.000271442	0.391
0.95	0.000542884	0.391
0.95	0.000542884	0.391
0.95	0.000814326	0.391
0.95	0.00244298	0.391
0.95	0.00318136	0.391
0.95	0.000271442	0.391
0.95	0.000814326	0.391
0.95	0.00290992	0.391
0.95	0.000542884	0.391
0.95	0.000271442	0.391
0.95	0.000271442	0.391
0.95	0.0184218	0.391
0.95	0.1685	0.391
0.95	0.000542884	0.391
0.95	0.00644859	0.391
0.95	0.00108577	0.391
0.95	0.00272435	0.391
0.95	0.000271442	0.391
0.95	0.00408156	0.991
0.95	0.000542884	0.991
0.95	0.000271442	0.991
0.95	0.12	0.991
0.95	0.000271442	0.991
0.95	0.0105862	0.991
0.95	0.000542884	0.991
0.95	0.000271442	0.991
0.95	0.00299579	0.991
0.95	0.000271442	0.991
0.95	0.00272435	0.991
0.95	0.000271442	0.991
0.95	0.130887	0.991
0.95	0.00244298	0.991
0.95	0.133602	0.991
0.95	0.000271442	0.991
0.95	0.000542884	0.991
0.95	0.000542884	0.991
0.95	0.000814326	0.991
0.95	0.00244298	0.991
0.95	0.00318136	0.991
0.95	0.000271442	0.991
0.95	0.000814326	0.991
0.95	0.00290992	0.991
0.95	0.000542884	0.991
0.95	0.000271442	0.991
0.95	0.000271442	0.991
0.95	0.0184218	0.991
0.95	0.1685	0.991
0.95	0.000542884	0.991
0.95	0.00644859	0.991
0.95	0.00108577	0.991
0.95	0.00272435	0.991
0.95	0.000271442	0.991
0.95	0.00408156	0.991
0.95	0.000542884	0.991
0.95	0.000271442	0.991
0.95	0.12	0.991
0.95	0.000271442	0.991
0.95	0.0105862	0.991
0.95	0.000542884	0.991
0.95	0.000271442	0.991
0.95	0.00299579	0.991
0.95	0.000271442	0.991
0.95	0.00272435	0.991
0.95	0.000271442	0.991
0.95	0.130887	0.991
0.95	0.00244298	0.991
0.95	0.133602	0.991
0.95	0.000271442	0.991
0.95	0.000542884	0.991
0.95	0.000542884	0.991
0.95	0.000814326	0.991
0.95	0.00244298	0.991
0.95	0.00318136	0.991
0.95	0.000271442	0.991
0.95	0.000814326	0.991
0.95	0.00290992	0.991
0.95	0.000542884	0.991
0.95	0.000271442	0.991
0.95	0.000271442	0.991
0.95	0.0184218	0.991
0.95	0.1685	0.991
0.95	0.000542884	0.991
0.95	0.00644859	0.991
0.95	0.00108577	0.991
0.95	0.00272435	0.991
0.95	0.000271442	0.991
0.95	0.00408156	0.992
0.95	0.000542884	0.992
0.95	0.000271442	0.992
0.95	0.12	0.992
0.95	0.000271442	0.992
0.95	0.0105862	0.992
0.95	0.000542884	0.992
0.95	0.000271442	0.992
0.95	0.00299579	0.992
0.95	0.000271442	0.992
0.95	0.00272435	0.992
0.95	0.000271442	0.992
0.95	0.130887	0.992
0.95	0.00244298	0.992
0.95	0.133602	0.992
0.95	0.000271442	0.992
0.95	0.000542884	0.992
0.95	0.000542884	0.992
0.95	0.000814326	0.992
0.95	0.00244298	0.992
0.95	0.00318136	0.992
0.95	0.000271442	0.992
0.95	0.000814326	0.992
0.95	0.00290992	0.992
0.95	0.000542884	0.992
0.95	0.000271442	0.992
0.95	0.000271442	0.992
0.95	0.0184218	0.992
0.95	0.1685	0.992
0.95	0.000542884	0.992
0.95	0.00644859	0.992
0.95	0.00108577	0.992
0.95	0.00272435	0.992
0.95	0.000271442	0.992
0.95	0.00408156	0.391
0.95	0.000542884	0.391
0.95	0.000271442	0.391
0.95	0.12	0.391
0.95	0.000271442	0.391
0.95	0.0105862	0.391
0.95	0.000542884	0.391
0.95	0.000271442	0.391
0.95	0.00299579	0.391
0.95	0.000271442	0.391
0.95	0.00272435	0.391
0.95	0.000271442	0.391
0.95	0.130887	0.391
0.95	0.00244298	0.391
0.95	0.000271442	0.391
0.95	0.000542884	0.391
0.95	0.000542884	0.391
0.95	0.000814326	0.391
0.95	0.00244298	0.391
0.95	0.00318136	0.391
0.95	0.000271442	0.391
0.95	0.000814326	0.391
0.95	0.00290992	0.391
0.95	0.000542884	0.391
0.95	0.000271442	0.391
0.95	0.000271442	0.391
0.95	0.0184218	0.391
0.95	0.1685	0.391
0.95	0.000542884	0.391
0.95	0.00644859	0.391
0.95	0.00108577	0.391
0.95	0.00272435	0.391
0.95	0.000271442	0.391
0.95	0.00408156	0.991
0.95	0.000542884	0.991
0.95	0.000271442	0.991
0.95	0.12	0.991
0.95	0.000271442	0.991
0.95	0.0105862	0.991
0.95	0.000542884	0.991
0.95	0.000271442	0.991
0.95	0.00299579	0.991
0.95	0.000271442	0.991
0.95	0.00272435	0.991
0.95	0.000271442	0.991
0.95	0.130887	0.991
0.95	0.00244298	0.991
0.95	0.133602	0.991
0.95	0.000271442	0.991
0.95	0.000542884	0.991
0.95	0.000542884	0.991
0.95	0.000814326	0.991
0.95	0.00244298	0.991
0.95	0.00318136	0.991
0.95	0.000271442	0.991
0.95	0.000814326	0.991
0.95	0.00290992	0.991
0.95	0.000542884	0.991
0.95	0.000271442	0.991
0.95	0.000271442	0.991
0.95	0.0184218	0.991
0.95	0.1685	0.991
0.95	0.000542884	0.991
0.95	0.00644859	0.991
0.95	0.00108577	0.991
0.95	0.00272435	0.991
0.95	0.000271442	0.991
0.95	0.00408156	0.991
0.95	0.000542884	0.991
0.95	0.000271442	0.991
0.95	0.12	0.991
0.95	0.000271442	0.991
0.95	0.0105862	0.991
0.95	0.000542884	0.991
0.95	0.000271442	0.991
0.95	0.00299579	0.991
0.95	0.000271442	0.991
0.95	0.00272435	0.991
0.95	0.000271442	0.991
0.95	0.130887	0.991
0.95	0.00244298	0.991
0.95	0.133602	0.991
0.95	0.000271442	0.991
0.95	0.000542884	0.991
0.95	0.000542884	0.991
0.95	0.000814326	0.991
0.95	0.00244298	0.991
0.95	0.00318136	0.991
0.95	0.000271442	0.991
0.95	0.000814326	0.991
0.95	0.00290992	0.991
0.95	0.000542884	0.991
0.95	0.000271442	0.991
0.95	0.000271442	0.991
0.95	0.0184218	0.991
0.95	0.1685	0.991
0.95	0.000542884	0.991
0.95	0.00644859	0.991
0.95	0.00108577	0.991
0.95	0.00272435	0.991
0.95	0.000271442	0.991
0.95	0.00408156	0.992
0.95	0.000542884	0.992
0.95	0.000271442	0.992
0.95	0.12	0.992
0.95	0.000271442	0.992
0.95	0.0105862	0.992
0.95	0.000542884	0.992
0.95	0.000271442	0.992
0.95	0.00299579	0.992
0.95	0.000271442	0.992
0.95	0.00272435	0.992
0.95	0.000271442	0.992
0.95	0.130887	0.992
0.95	0.00244298	0.992
0.95	0.133602	0.992
0.95	0.000271442	0.992
0.95	0.000542884	0.992
0.95	0.000542884	0.992
0.95	0.000814326	0.992
0.95	0.00244298	0.992
0.95	0.00318136	0.992
0.95	0.000271442	0.992
0.95	0.000814326	0.992
0.95	0.00290992	0.992
0.95	0.000542884	0.992
0.95	0.000271442	0.992
0.95	0.000271442	0.992
0.95	0.0184218	0.992
0.95	0.1685	0.992
0.95	0.000542884	0.992
0.95	0.00644859	0.992
0.95	0.00108577	0.992
0.95	0.00272435	0.992
0.95	0.000271442	0.992
0.95	0.00408156	0.591
0.95	0.000542884	0.591
0.95	0.000271442	0.591
0.95	0.12	0.591
0.95	0.000271442	0.591
0.95	0.0105862	0.591
0.95	0.000542884	0.591
0.95	0.000271442	0.591
0.95	0.00299579	0.591
0.95	0.000271442	0.591
0.95	0.00272435	0.591
0.95	0.000271442	0.591
0.95	0.130887	0.591
0.95	0.00244298	0.591
0.95	0.133602	0.591
0.95	0.000271442	0.591
0.95	0.000542884	0.591
0.95	0.000542884	0.591
0.95	0.000814326	0.591
0.95	0.00244298	0.591
0.95	0.00318136	0.591
0.95	0.000271442	0.591
0.95	0.000814326	0.591
0.95	0.00290992	0.591
0.95	0.000542884	0.591
0.95	0.000271442	0.591
0.95	0.000271442	0.591
0.95	0.0184218	0.591
0.95	0.1685	0.591
0.95	0.000542884	0.591
0.95	0.00644859	0.591
0.95	0.00108577	0.591
0.95	0.00272435	0.591
0.95	0.000271442	0.591
0.95	0.00408156	0.391
0.95	0.000542884	0.391
0.95	0.000271442	0.391
0.95	0.12	0.391
0.95	0.000271442	0.391
0.95	0.0105862	0.391
0.95	0.000542884	0.391
0.95	0.000271442	0.391
0.95	0.00299579	0.391
0.95	0.000271442	0.391
0.95	0.00272435	0.391
0.95	0.000271442	0.391
0.95	0.130887	0.391
0.95	0.00244298	0.391
0.95	0.000271442	0.391
0.95	0.000542884	0.391
0.95	0.000542884	0.391
0.95	0.000814326	0.391
0.95	0.00244298	0.391
0.95	0.00318136	0.391
0.95	0.000271442	0.391
0.95	0.000814326	0.391
0.95	0.00290992	0.391
0.95	0.000542884	0.391
0.95	0.000271442	0.391
0.95	0.000271442	0.391
0.95	0.0184218	0.391
0.95	0.1685	0.391
0.95	0.000542884	0.391
0.95	0.00644859	0.391
0.95	0.00108577	0.391
0.95	0.00272435	0.391
0.95	0.000271442	0.391
0.95	0.00408156	0.791
0.95	0.000542884	0.791
0.95	0.000271442	0.791
0.95	0.12	0.791
0.95	0.000271442	0.791
0.95	0.0105862	0.791
0.95	0.000542884	0.791
0.95	0.000271442	0.791
0.95	0.00299579	0.791
0.95	0.000271442	0.791
0.95	0.00272435	0.791
0.95	0.000271442	0.791
0.95	0.130887	0.791
0.95	0.00244298	0.791
0.95	0.133602	0.791
0.95	0.000271442	0.791
0.95	0.000542884	0.791
0.95	0.000542884	0.791
0.95	0.000814326	0.791
0.95	0.00244298	0.791
0.95	0.00318136	0.791
0.95	0.000271442	0.791
0.95	0.000814326	0.791
0.95	0.00290992	0.791
0.95	0.000542884	0.791
0.95	0.000271442	0.791
0.95	0.000271442	0.791
0.95	0.0184218	0.791
0.95	0.1685	0.791
0.95	0.000542884	0.791
0.95	0.00644859	0.791
0.95	0.00108577	0.791
0.95	0.00272435	0.791
0.95	0.000271442	0.791
0.95	0.000271442	0.591
0.95	0.000814326	0.591
0.95	0.0499389	0.591
0.95	0.00597172	0.591
0.95	0.0299022	0.591
0.95	0.00190009	0.591
0.95	0.00135721	0.591
0.95	0.000814326	0.591
0.95	0.00352874	0.591
0.95	0.00108577	0.591
0.95	0.00135721	0.591
0.95	0.000542884	0.591
0.95	0.000271442	0.591
0.95	0.000814326	0.591
0.95	0.000814326	0.591
0.95	0.00162865	0.591
0.95	0.000542884	0.591
0.95	0.000271442	0.591
0.95	0.00135721	0.591
0.95	0.000814326	0.591
0.95	0.0712671	0.591
0.95	0.00752443	0.591
0.95	0.000814326	0.591
0.95	0.00799137	0.591
0.95	0.120543	0.591
0.95	0.000271442	0.591
0.95	0.000271442	0.591
0.95	0.000271442	0.591
0.95	0.00407163	0.591
0.95	0.00481001	0.591
0.95	0.00162865	0.591
0.95	0.00190009	0.591
0.95	0.0187494	0.591
0.95	0.000542884	0.591
0.95	0.00217154	0.591
0.95	0.000271442	0.591
0.95	0.00434307	0.591
0.95	0.12381	0.591
0.95	0.125091	0.591
0.95	0.000271442	0.591
0.95	0.000271442	0.591
0.95	0.000271442	0.591
0.95	0.00352874	0.591
0.95	0.00434307	0.591
0.95	0.000542884	0.591
0.95	0.00679598	0.591
0.95	0.00298586	0.591
0.95	0.00408156	0.591
0.95	0.08	0.591
0.95	0.000814326	0.591
0.95	0.00462444	0.591
0.95	0.000271442	0.591
0.95	0.00353868	0.591
0.95	0.000814326	0.591
0.95	0.00108577	0.591
0.95	0.00236703	0.591
0.95	0.00408156	0.391
0.95	0.000542884	0.391
0.95	0.000271442	0.391
0.95	0.12	0.391
0.95	0.000271442	0.391
0.95	0.0105862	0.391
0.95	0.000542884	0.391
0.95	0.000271442	0.391
0.95	0.00299579	0.391
0.95	0.000271442	0.391
0.95	0.00272435	0.391
0.95	0.000271442	0.391
0.95	0.130887	0.391
0.95	0.00244298	0.391
0.95	0.133602	0.391
0.95	0.000271442	0.391
0.95	0.000542884	0.391
0.95	0.000542884	0.391
0.95	0.000814326	0.391
0.95	0.00244298	0.391
0.95	0.00318136	0.391
0.95	0.000271442	0.391
0.95	0.000814326	0.391
0.95	0.00290992	0.391
0.95	0.000542884	0.391
0.95	0.000271442	0.391
0.95	0.000271442	0.391
0.95	0.0184218	0.391
0.95	0.1685	0.391
0.95	0.000542884	0.391
0.95	0.00644859	0.391
0.95	0.00108577	0.391
0.95	0.00272435	0.391
0.95	0.000271442	0.391
0.95	0.00408156	0.591
0.95	0.000542884	0.591
0.95	0.000271442	0.591
0.95	0.12	0.591
0.95	0.000271442	0.591
0.95	0.0105862	0.591
0.95	0.000542884	0.591
0.95	0.000271442	0.591
0.95	0.00299579	0.591
0.95	0.000271442	0.591
0.95	0.00272435	0.591
0.95	0.000271442	0.591
0.95	0.130887	0.591
0.95	0.00244298	0.591
0.95	0.133602	0.591
0.95	0.000271442	0.591
0.95	0.000542884	0.591
0.95	0.000542884	0.591
0.95	0.000814326	0.591
0.95	0.00244298	0.591
0.95	0.00318136	0.591
0.95	0.000271442	0.591
0.95	0.000814326	0.591
0.95	0.00290992	0.591
0.95	0.000542884	0.591
0.95	0.000271442	0.591
0.95	0.000271442	0.591
0.95	0.0184218	0.591
0.95	0.1685	0.591
0.95	0.000542884	0.591
0.95	0.00644859	0.591
0.95	0.00108577	0.591
0.95	0.00272435	0.591
0.95	0.000271442	0.591
0.95	0.000271442	0.591
0.95	0.000814326	0.591
0.95	0.0499389	0.591
0.95	0.00597172	0.591
0.95	0.0299022	0.591
0.95	0.00190009	0.591
0.95	0.00135721	0.591
0.95	0.000814326	0.591
0.95	0.00352874	0.591
0.95	0.00108577	0.591
0.95	0.00135721	0.591
0.95	0.000542884	0.591
0.95	0.000271442	0.591
0.95	0.000814326	0.591
0.95	0.000814326	0.591
0.95	0.00162865	0.591
0.95	0.000542884	0.591
0.95	0.000271442	0.591
0.95	0.00135721	0.591
0.95	0.000814326	0.591
0.95	0.0712671	0.591
0.95	0.00752443	0.591
0.95	0.000814326	0.591
0.95	0.00799137	0.591
0.95	0.120543	0.591
0.95	0.000271442	0.591
0.95	0.000271442	0.591
0.95	0.000271442	0.591
0.95	0.00407163	0.591
0.95	0.00481001	0.591
0.95	0.00162865	0.591
0.95	0.00190009	0.591
0.95	0.0187494	0.591
0.95	0.000542884	0.591
0.95	0.00217154	0.591
0.95	0.000271442	0.591
0.95	0.00434307	0.591
0.95	0.12381	0.591
0.95	0.125091	0.591
0.95	0.000271442	0.591
0.95	0.000271442	0.591
0.95	0.000271442	0.591
0.95	0.00352874	0.591
0.95	0.00434307	0.591
0.95	0.000542884	0.591
0.95	0.00679598	0.591
0.95	0.00298586	0.591
0.95	0.00408156	0.591
0.95	0.08	0.591
0.95	0.000814326	0.591
0.95	0.00462444	0.591
0.95	0.000271442	0.591
0.95	0.00353868	0.591
0.95	0.000814326	0.591
0.95	0.00108577	0.591
0.95	0.00236703	0.591
0.95	0.00408156	0.391
0.95	0.000542884	0.391
0.95	0.000271442	0.391
0.95	0.12	0.391
0.95	0.000271442	0.391
0.95	0.0105862	0.391
0.95	0.000542884	0.391
0.95	0.000271442	0.391
0.95	0.00299579	0.391
0.95	0.000271442	0.391
0.95	0.00272435	0.391
0.95	0.000271442	0.391
0.95	0.130887	0.391
0.95	0.00244298	0.391
0.95	0.133602	0.391
0.95	0.000271442	0.391
0.95	0.000542884	0.391
0.95	0.000542884	0.391
0.95	0.000814326	0.391
0.95	0.00244298	0.391
0.95	0.00318136	0.391
0.95	0.000271442	0.391
0.95	0.000814326	0.391
0.95	0.00290992	0.391
0.95	0.000542884	0.391
0.95	0.000271442	0.391
0.95	0.000271442	0.391
0.95	0.0184218	0.391
0.95	0.1685	0.391
0.95	0.000542884	0.391
0.95	0.00644859	0.391
0.95	0.00108577	0.391
0.95	0.00272435	0.391
0.95	0.000271442	0.391
0.95	0.00408156	0.991
0.95	0.000542884	0.991
0.95	0.000271442	0.991
0.95	0.12	0.991
0.95	0.000271442	0.991
0.95	0.0105862	0.991
0.95	0.000542884	0.991
0.95	0.000271442	0.991
0.95	0.00299579	0.991
0.95	0.000271442	0.991
0.95	0.00272435	0.991
0.95	0.000271442	0.991
0.95	0.130887	0.991
0.95	0.00244298	0.991
0.95	0.133602	0.991
0.95	0.000271442	0.991
0.95	0.000542884	0.991
0.95	0.000542884	0.991
0.95	0.000814326	0.991
0.95	0.00244298	0.991
0.95	0.00318136	0.991
0.95	0.000271442	0.991
0.95	0.000814326	0.991
0.95	0.00290992	0.991
0.95	0.000542884	0.991
0.95	0.000271442	0.991
0.95	0.000271442	0.991
0.95	0.0184218	0.991
0.95	0.1685	0.991
0.95	0.000542884	0.991
0.95	0.00644859	0.991
0.95	0.00108577	0.991
0.95	0.00272435	0.991
0.95	0.000271442	0.991
0.95	0.00408156	0.991
0.95	0.000542884	0.991
0.95	0.000271442	0.991
0.95	0.12	0.991
0.95	0.000271442	0.991
0.95	0.0105862	0.991
0.95	0.000542884	0.991
0.95	0.000271442	0.991
0.95	0.00299579	0.991
0.95	0.000271442	0.991
0.95	0.00272435	0.991
0.95	0.000271442	0.991
0.95	0.130887	0.991
0.95	0.00244298	0.991
0.95	0.133602	0.991
0.95	0.000271442	0.991
0.95	0.000542884	0.991
0.95	0.000542884	0.991
0.95	0.000814326	0.991
0.95	0.00244298	0.991
0.95	0.00318136	0.991
0.95	0.000271442	0.991
0.95	0.000814326	0.991
0.95	0.00290992	0.991
0.95	0.000542884	0.991
0.95	0.000271442	0.991
0.95	0.000271442	0.991
0.95	0.0184218	0.991
0.95	0.1685	0.991
0.95	0.000542884	0.991
0.95	0.00644859	0.991
0.95	0.00108577	0.991
0.95	0.00272435	0.991
0.95	0.000271442	0.991
0.95	0.00408156	0.991
0.95	0.000542884	0.991
0.95	0.000271442	0.991
0.95	0.12	0.991
0.95	0.000271442	0.991
0.95	0.0105862	0.991
0.95	0.000542884	0.991
0.95	0.000271442	0.991
0.95	0.00299579	0.991
0.95	0.000271442	0.991
0.95	0.00272435	0.991
0.95	0.000271442	0.991
0.95	0.130887	0.991
0.95	0.00244298	0.991
0.95	0.133602	0.991
0.95	0.000271442	0.991
0.95	0.000542884	0.991
0.95	0.000542884	0.991
0.95	0.000814326	0.991
0.95	0.00244298	0.991
0.95	0.00318136	0.991
0.95	0.000271442	0.991
0.95	0.000814326	0.991
0.95	0.00290992	0.991
0.95	0.000542884	0.991
0.95	0.000271442	0.991
0.95	0.000271442	0.991
0.95	0.0184218	0.991
0.95	0.1685	0.991
0.95	0.000542884	0.991
0.95	0.00644859	0.991
0.95	0.00108577	0.991
0.95	0.00272435	0.991
0.95	0.000271442	0.991
0.95	0.00408156	0.991
0.95	0.000542884	0.991
0.95	0.000271442	0.991
0.95	0.12	0.991
0.95	0.000271442	0.991
0.95	0.0105862	0.991
0.95	0.000542884	0.991
0.95	0.000271442	0.991
0.95	0.00299579	0.991
0.95	0.000271442	0.991
0.95	0.00272435	0.991
0.95	0.000271442	0.991
0.95	0.130887	0.991
0.95	0.00244298	0.991
0.95	0.133602	0.991
0.95	0.000271442	0.991
0.95	0.000542884	0.991
0.95	0.000542884	0.991
0.95	0.000814326	0.991
0.95	0.00244298	0.991
0.95	0.00318136	0.991
0.95	0.000271442	0.991
0.95	0.000814326	0.991
0.95	0.00290992	0.991
0.95	0.000542884	0.991
0.95	0.000271442	0.991
0.95	0.000271442	0.991
0.95	0.0184218	0.991
0.95	0.1685	0.991
0.95	0.000542884	0.991
0.95	0.00644859	0.991
0.95	0.00108577	0.991
0.95	0.00272435	0.991
0.95	0.000271442	0.991
0.95	0.00408156	0.992
0.95	0.000542884	0.992
0.95	0.000271442	0.992
0.95	0.12	0.992
0.95	0.000271442	0.992
0.95	0.0105862	0.992
0.95	0.000542884	0.992
0.95	0.000271442	0.992
0.95	0.00299579	0.992
0.95	0.000271442	0.992
0.95	0.00272435	0.992
0.95	0.000271442	0.992
0.95	0.130887	0.992
0.95	0.00244298	0.992
0.95	0.133602	0.992
0.95	0.000271442	0.992
0.95	0.000542884	0.992
0.95	0.000542884	0.992
0.95	0.000814326	0.992
0.95	0.00244298	0.992
0.95	0.00318136	0.992
0.95	0.000271442	0.992
0.95	0.000814326	0.992
0.95	0.00290992	0.992
0.95	0.000542884	0.992
0.95	0.000271442	0.992
0.95	0.000271442	0.992
0.95	0.0184218	0.992
0.95	0.1685	0.992
0.95	0.000542884	0.992
0.95	0.00644859	0.992
0.95	0.00108577	0.992
0.95	0.00272435	0.992
0.95	0.000271442	0.992
0.5	0.000542884	0.591
0.5	0.000814326	0.591
0.5	0.000271442	0.591
0.5	0.00680591	0.591
0.5	0.000271442	0.591
0.5	0.000814326	0.591
0.5	0.00190009	0.591
0.5	0.00352874	0.591
0.5	0.360814	0.591
0.5	0.122714	0.591
0.5	0.000271442	0.591
0.5	0.127524	0.591
0.5	0.000271442	0.591
0.5	0.000271442	0.591
0.5	0.000271442	0.591
0.5	0.120814	0.591
0.5	0.000814326	0.591
0.5	0.000542884	0.591
0.5	0.000271442	0.591
0.5	0.000542884	0.591
0.5	0.00271442	0.591
0.5	0.000271442	0.591
0.5	0.00298586	0.591
0.5	0.144745	0.591
0.5	0.00760037	0.591
0.5	0.000814326	0.591
0.5	0.000271442	0.591
0.5	0.000271442	0.591
0.5	0.00434307	0.591
0.5	0.000542884	0.591
0.5	0.124343	0.591
0.5	0.00737254	0.591
0.5	0.000814326	0.591
0.5	0.0206296	0.591
0.5	0.129259	0.591
0.5	0.00935851	0.591
0.5	0.00271442	0.591
0.5	0.000271442	0.591
0.5	0.00272435	0.591
0.5	0.000542884	0.591
0.5	0.000542884	0.591
0.5	0.00162865	0.591
0.5	0.00616722	0.591
0.5	0.000271442	0.591
0.5	0.00236703	0.591
0.5	0.00426713	0.591
0.5	0.000271442	0.591
0.5	0.000271442	0.591
0.5	0.0099674	0.591
0.5	0.000271442	0.591
0.5	0.0197268	0.591
0.5	0.000542884	0.591
0.5	0.000271442	0.591
0.95	0.00408156	0.591
0.95	0.000542884	0.591
0.95	0.000271442	0.591
0.95	0.12	0.591
0.95	0.000271442	0.591
0.95	0.0105862	0.591
0.95	0.000542884	0.591
0.95	0.000271442	0.591
0.95	0.00299579	0.591
0.95	0.000271442	0.591
0.95	0.00272435	0.591
0.95	0.000271442	0.591
0.95	0.130887	0.591
0.95	0.00244298	0.591
0.95	0.133602	0.591
0.95	0.000271442	0.591
0.95	0.000542884	0.591
0.95	0.000542884	0.591
0.95	0.000814326	0.591
0.95	0.00244298	0.591
0.95	0.00318136	0.591
0.95	0.000271442	0.591
0.95	0.000814326	0.591
0.95	0.00290992	0.591
0.95	0.000542884	0.591
0.95	0.000271442	0.591
0.95	0.000271442	0.591
0.95	0.0184218	0.591
0.95	0.1685	0.591
0.95	0.000542884	0.591
0.95	0.00644859	0.591
0.95	0.00108577	0.591
0.95	0.00272435	0.591
0.95	0.000271442	0.591

## Sheet: Figure 4b
Figure 4b
Drug	CancerType	GeneA+GeneB	MutationGene	IC50	Type
Gefitinib	LAML	EGFR+NOTCH1	NOTCH1	0.489036	NOTCH1_wt
Gefitinib	LAML	EGFR+NOTCH1	NOTCH1	1.75115	NOTCH1_wt
Gefitinib	LAML	EGFR+NOTCH1	NOTCH1	1.55581	NOTCH1_wt
Gefitinib	LAML	EGFR+NOTCH1	NOTCH1	0.32341	NOTCH1_wt
Gefitinib	LAML	EGFR+NOTCH1	NOTCH1	0.954948	NOTCH1_wt
Gefitinib	LAML	EGFR+NOTCH1	NOTCH1	1.20866	NOTCH1_wt
Gefitinib	LAML	EGFR+NOTCH1	NOTCH1	1.15626	NOTCH1_wt
Gefitinib	LAML	EGFR+NOTCH1	NOTCH1	1.274	NOTCH1_wt
Gefitinib	LAML	EGFR+NOTCH1	NOTCH1	0.321282	NOTCH1_wt
Gefitinib	LAML	EGFR+NOTCH1	NOTCH1	1.59209	NOTCH1_wt
Gefitinib	LAML	EGFR+NOTCH1	NOTCH1	1.65713	NOTCH1_wt
Gefitinib	LAML	EGFR+NOTCH1	NOTCH1	0.683049	NOTCH1_wt
Gefitinib	LAML	EGFR+NOTCH1	NOTCH1	0.303969	NOTCH1_wt
Gefitinib	LAML	EGFR+NOTCH1	NOTCH1	0.765641	NOTCH1_wt
Gefitinib	LAML	EGFR+NOTCH1	NOTCH1	0.726623	NOTCH1_wt
Gefitinib	LAML	EGFR+NOTCH1	NOTCH1	1.09036	NOTCH1_wt
Gefitinib	LAML	EGFR+NOTCH1	NOTCH1	2.23235	NOTCH1_wt
Gefitinib	LAML	EGFR+NOTCH1	NOTCH1	1.47984	NOTCH1_wt
Gefitinib	LAML	EGFR+NOTCH1	NOTCH1	0.524441	NOTCH1_wt
Gefitinib	LAML	EGFR+NOTCH1	NOTCH1	0.483985	NOTCH1_wt
Gefitinib	LAML	EGFR+NOTCH1	NOTCH1	1.0597	NOTCH1_wt
Gefitinib	LAML	EGFR+NOTCH1	NOTCH1	0.841737	NOTCH1_wt
Gefitinib	LAML	EGFR+NOTCH1	NOTCH1	0.489036	NOTCH1_wt
Gefitinib	LAML	EGFR+NOTCH1	NOTCH1	0.765641	NOTCH1_wt
Gefitinib	LAML	EGFR+NOTCH1	NOTCH1	1.274	NOTCH1_wt
Gefitinib	LAML	EGFR+NOTCH1	NOTCH1	0.954948	NOTCH1_wt
Gefitinib	LAML	EGFR+NOTCH1	NOTCH1	1.75115	NOTCH1_wt
Gefitinib	LAML	EGFR+NOTCH1	NOTCH1	2.23235	NOTCH1_wt
Gefitinib	LAML	EGFR+NOTCH1	NOTCH1	0.524441	NOTCH1_wt
Gefitinib	LAML	EGFR+NOTCH1	NOTCH1	1.65713	NOTCH1_wt
Gefitinib	LAML	EGFR+NOTCH1	NOTCH1	0.841737	NOTCH1_wt
Gefitinib	LAML	EGFR+NOTCH1	NOTCH1	1.20866	NOTCH1_wt
Gefitinib	LAML	EGFR+NOTCH1	NOTCH1	0.483985	NOTCH1_wt
Gefitinib	LAML	EGFR+NOTCH1	NOTCH1	0.524441	NOTCH1_wt
Gefitinib	LAML	EGFR+NOTCH1	NOTCH1	0.32341	NOTCH1_wt
Gefitinib	LAML	EGFR+NOTCH1	NOTCH1	0.726623	NOTCH1_wt
Gefitinib	LAML	EGFR+NOTCH1	NOTCH1	1.55581	NOTCH1_wt
Gefitinib	LAML	EGFR+NOTCH1	NOTCH1	1.55581	NOTCH1_wt
Gefitinib	LAML	EGFR+NOTCH1	NOTCH1	0.841737	NOTCH1_wt
Gefitinib	LAML	EGFR+NOTCH1	NOTCH1	0.726623	NOTCH1_wt
Gefitinib	LAML	EGFR+NOTCH1	NOTCH1	0.321282	NOTCH1_wt
Gefitinib	LAML	EGFR+NOTCH1	NOTCH1	1.59209	NOTCH1_wt
Gefitinib	LAML	EGFR+NOTCH1	NOTCH1	0.765641	NOTCH1_wt
Gefitinib	LAML	EGFR+NOTCH1	NOTCH1	0.954948	NOTCH1_wt
Gefitinib	LAML	EGFR+NOTCH1	NOTCH1	0.303969	NOTCH1_wt
Gefitinib	LAML	EGFR+NOTCH1	NOTCH1	0.483985	NOTCH1_wt
Gefitinib	LAML	EGFR+NOTCH1	NOTCH1	1.59209	NOTCH1_wt
Gefitinib	LAML	EGFR+NOTCH1	NOTCH1	1.09036	NOTCH1_wt
Gefitinib	LAML	EGFR+NOTCH1	NOTCH1	1.0597	NOTCH1_wt
Gefitinib	LAML	EGFR+NOTCH1	NOTCH1	2.23235	NOTCH1_wt
Gefitinib	LAML	EGFR+NOTCH1	NOTCH1	1.15626	NOTCH1_wt
Gefitinib	LAML	EGFR+NOTCH1	NOTCH1	1.75115	NOTCH1_wt
Gefitinib	LAML	EGFR+NOTCH1	NOTCH1	0.683049	NOTCH1_wt
Gefitinib	LAML	EGFR+NOTCH1	NOTCH1	1.47984	NOTCH1_wt
Gefitinib	LAML	EGFR+NOTCH1	NOTCH1	1.274	NOTCH1_wt
Gefitinib	LAML	EGFR+NOTCH1	NOTCH1	1.65713	NOTCH1_wt
Gefitinib	LAML	EGFR+NOTCH1	NOTCH1	1.20866	NOTCH1_wt
Gefitinib	LAML	EGFR+NOTCH1	NOTCH1	0.321282	NOTCH1_wt
Gefitinib	LAML	EGFR+NOTCH1	NOTCH1	0.32341	NOTCH1_wt
Gefitinib	LAML	EGFR+NOTCH1	NOTCH1	1.09036	NOTCH1_wt
Gefitinib	LAML	EGFR+NOTCH1	NOTCH1	1.47984	NOTCH1_wt
Gefitinib	LAML	EGFR+NOTCH1	NOTCH1	0.489036	NOTCH1_wt
Gefitinib	LAML	EGFR+NOTCH1	NOTCH1	1.0597	NOTCH1_wt
Gefitinib	LAML	EGFR+NOTCH1	NOTCH1	0.683049	NOTCH1_wt
Gefitinib	LAML	EGFR+NOTCH1	NOTCH1	0.303969	NOTCH1_wt
Gefitinib	LAML	EGFR+NOTCH1	NOTCH1	1.15626	NOTCH1_wt
Gefitinib	LAML	EGFR+NOTCH1	NOTCH1	0.765641	NOTCH1_wt
Gefitinib	LAML	EGFR+NOTCH1	NOTCH1	1.20866	NOTCH1_wt
Gefitinib	LAML	EGFR+NOTCH1	NOTCH1	1.65713	NOTCH1_wt
Gefitinib	LAML	EGFR+NOTCH1	NOTCH1	1.75115	NOTCH1_wt
Gefitinib	LAML	EGFR+NOTCH1	NOTCH1	2.23235	NOTCH1_wt
Gefitinib	LAML	EGFR+NOTCH1	NOTCH1	0.524441	NOTCH1_wt
Gefitinib	LAML	EGFR+NOTCH1	NOTCH1	0.954948	NOTCH1_wt
Gefitinib	LAML	EGFR+NOTCH1	NOTCH1	0.303969	NOTCH1_wt
Gefitinib	LAML	EGFR+NOTCH1	NOTCH1	1.0597	NOTCH1_wt
Gefitinib	LAML	EGFR+NOTCH1	NOTCH1	1.20866	NOTCH1_wt
Gefitinib	LAML	EGFR+NOTCH1	NOTCH1	0.303969	NOTCH1_wt
Gefitinib	LAML	EGFR+NOTCH1	NOTCH1	0.489036	NOTCH1_wt
Gefitinib	LAML	EGFR+NOTCH1	NOTCH1	0.321282	NOTCH1_wt
Gefitinib	LAML	EGFR+NOTCH1	NOTCH1	0.683049	NOTCH1_wt
Gefitinib	LAML	EGFR+NOTCH1	NOTCH1	1.274	NOTCH1_wt
Gefitinib	LAML	EGFR+NOTCH1	NOTCH1	1.0597	NOTCH1_wt
Gefitinib	LAML	EGFR+NOTCH1	NOTCH1	0.483985	NOTCH1_wt
Gefitinib	LAML	EGFR+NOTCH1	NOTCH1	0.683049	NOTCH1_wt
Gefitinib	LAML	EGFR+NOTCH1	NOTCH1	1.15626	NOTCH1_wt
Gefitinib	LAML	EGFR+NOTCH1	NOTCH1	1.75115	NOTCH1_wt
Gefitinib	LAML	EGFR+NOTCH1	NOTCH1	0.726623	NOTCH1_wt
Gefitinib	LAML	EGFR+NOTCH1	NOTCH1	1.59209	NOTCH1_wt
Gefitinib	LAML	EGFR+NOTCH1	NOTCH1	0.954948	NOTCH1_wt
Gefitinib	LAML	EGFR+NOTCH1	NOTCH1	0.726623	NOTCH1_wt
Gefitinib	LAML	EGFR+NOTCH1	NOTCH1	0.321282	NOTCH1_wt
Gefitinib	LAML	EGFR+NOTCH1	NOTCH1	0.765641	NOTCH1_wt
Gefitinib	LAML	EGFR+NOTCH1	NOTCH1	2.23235	NOTCH1_wt
Gefitinib	LAML	EGFR+NOTCH1	NOTCH1	0.483985	NOTCH1_wt
Gefitinib	LAML	EGFR+NOTCH1	NOTCH1	0.32341	NOTCH1_wt
Gefitinib	LAML	EGFR+NOTCH1	NOTCH1	1.47984	NOTCH1_wt
Gefitinib	LAML	EGFR+NOTCH1	NOTCH1	1.59209	NOTCH1_wt
Gefitinib	LAML	EGFR+NOTCH1	NOTCH1	0.489036	NOTCH1_wt
Gefitinib	LAML	EGFR+NOTCH1	NOTCH1	0.841737	NOTCH1_wt
Gefitinib	LAML	EGFR+NOTCH1	NOTCH1	1.15626	NOTCH1_wt
Gefitinib	LAML	EGFR+NOTCH1	NOTCH1	0.524441	NOTCH1_wt
Gefitinib	LAML	EGFR+NOTCH1	NOTCH1	1.274	NOTCH1_wt
Gefitinib	LAML	EGFR+NOTCH1	NOTCH1	0.32341	NOTCH1_wt
Gefitinib	LAML	EGFR+NOTCH1	NOTCH1	1.55581	NOTCH1_wt
Gefitinib	LAML	EGFR+NOTCH1	NOTCH1	0.841737	NOTCH1_wt
Gefitinib	LAML	EGFR+NOTCH1	NOTCH1	1.09036	NOTCH1_wt
Gefitinib	LAML	EGFR+NOTCH1	NOTCH1	1.47984	NOTCH1_wt
Gefitinib	LAML	EGFR+NOTCH1	NOTCH1	1.65713	NOTCH1_wt
Gefitinib	LAML	EGFR+NOTCH1	NOTCH1	1.55581	NOTCH1_wt
Gefitinib	LAML	EGFR+NOTCH1	NOTCH1	1.09036	NOTCH1_wt
Gefitinib	LAML	EGFR+NOTCH1	NOTCH1	1.15626	NOTCH1_wt
Gefitinib	LAML	EGFR+NOTCH1	NOTCH1	1.55581	NOTCH1_wt
Gefitinib	LAML	EGFR+NOTCH1	NOTCH1	0.483985	NOTCH1_wt
Gefitinib	LAML	EGFR+NOTCH1	NOTCH1	1.20866	NOTCH1_wt
Gefitinib	LAML	EGFR+NOTCH1	NOTCH1	0.683049	NOTCH1_wt
Gefitinib	LAML	EGFR+NOTCH1	NOTCH1	0.841737	NOTCH1_wt
Gefitinib	LAML	EGFR+NOTCH1	NOTCH1	1.65713	NOTCH1_wt
Gefitinib	LAML	EGFR+NOTCH1	NOTCH1	1.0597	NOTCH1_wt
Gefitinib	LAML	EGFR+NOTCH1	NOTCH1	0.524441	NOTCH1_wt
Gefitinib	LAML	EGFR+NOTCH1	NOTCH1	2.23235	NOTCH1_wt
Gefitinib	LAML	EGFR+NOTCH1	NOTCH1	0.726623	NOTCH1_wt
Gefitinib	LAML	EGFR+NOTCH1	NOTCH1	1.75115	NOTCH1_wt
Gefitinib	LAML	EGFR+NOTCH1	NOTCH1	0.765641	NOTCH1_wt
Gefitinib	LAML	EGFR+NOTCH1	NOTCH1	1.47984	NOTCH1_wt
Gefitinib	LAML	EGFR+NOTCH1	NOTCH1	1.274	NOTCH1_wt
Gefitinib	LAML	EGFR+NOTCH1	NOTCH1	0.954948	NOTCH1_wt
Gefitinib	LAML	EGFR+NOTCH1	NOTCH1	0.489036	NOTCH1_wt
Gefitinib	LAML	EGFR+NOTCH1	NOTCH1	0.321282	NOTCH1_wt
Gefitinib	LAML	EGFR+NOTCH1	NOTCH1	0.32341	NOTCH1_wt
Gefitinib	LAML	EGFR+NOTCH1	NOTCH1	0.303969	NOTCH1_wt
Gefitinib	LAML	EGFR+NOTCH1	NOTCH1	1.09036	NOTCH1_wt
Gefitinib	LAML	EGFR+NOTCH1	NOTCH1	1.59209	NOTCH1_wt
Gefitinib	LAML	EGFR+NOTCH1	NOTCH1	1.21583	NOTCH1_mut
Gefitinib	LAML	EGFR+NOTCH1	NOTCH1	0.0219107	NOTCH1_mut
Gefitinib	LAML	EGFR+NOTCH1	NOTCH1	1.21583	NOTCH1_mut
Gefitinib	LAML	EGFR+NOTCH1	NOTCH1	0.0219107	NOTCH1_mut
Gefitinib	LAML	EGFR+NOTCH1	NOTCH1	0.0219107	NOTCH1_mut
Gefitinib	LAML	EGFR+NOTCH1	NOTCH1	1.21583	NOTCH1_mut
Gefitinib	LAML	EGFR+NOTCH1	NOTCH1	0.0219107	NOTCH1_mut
Gefitinib	LAML	EGFR+NOTCH1	NOTCH1	1.21583	NOTCH1_mut
Gefitinib	LAML	EGFR+NOTCH1	NOTCH1	1.21583	NOTCH1_mut
Gefitinib	LAML	EGFR+NOTCH1	NOTCH1	0.0219107	NOTCH1_mut
Gefitinib	LAML	EGFR+NOTCH1	NOTCH1	1.21583	NOTCH1_mut
Gefitinib	LAML	EGFR+NOTCH1	NOTCH1	0.0219107	NOTCH1_mut

## Sheet: Figure 4a and supp. Figure 1a
Figure 4a and supplementary Figure 1a
Drug	CancerType	GeneA+GeneB	MutationGene	AUC	Type
Afatinib	OV	BRCA1+EGFR	BRCA1	0.931689	BRCA1_wt
Afatinib	OV	BRCA1+EGFR	BRCA1	0.948998	BRCA1_wt
Afatinib	OV	BRCA1+EGFR	BRCA1	0.89126	BRCA1_wt
Afatinib	OV	BRCA1+EGFR	BRCA1	0.979721	BRCA1_wt
Afatinib	OV	BRCA1+EGFR	BRCA1	0.952406	BRCA1_wt
Afatinib	OV	BRCA1+EGFR	BRCA1	0.925361	BRCA1_wt
Afatinib	OV	BRCA1+EGFR	BRCA1	0.930059	BRCA1_wt
Afatinib	OV	BRCA1+EGFR	BRCA1	0.945039	BRCA1_wt
Afatinib	OV	BRCA1+EGFR	BRCA1	0.980568	BRCA1_wt
Afatinib	OV	BRCA1+EGFR	BRCA1	0.983711	BRCA1_wt
Afatinib	OV	BRCA1+EGFR	BRCA1	0.879583	BRCA1_wt
Afatinib	OV	BRCA1+EGFR	BRCA1	0.381476	BRCA1_wt
Afatinib	OV	BRCA1+EGFR	BRCA1	0.935922	BRCA1_wt
Afatinib	OV	BRCA1+EGFR	BRCA1	0.831031	BRCA1_mut
Afatinib	OV	BRCA1+EGFR	BRCA1	0.91742	BRCA1_wt
Afatinib	OV	BRCA1+EGFR	BRCA1	0.761442	BRCA1_wt
Afatinib	OV	BRCA1+EGFR	BRCA1	0.789268	BRCA1_wt
Afatinib	OV	BRCA1+EGFR	BRCA1	0.797517	BRCA1_wt
Afatinib	OV	BRCA1+EGFR	BRCA1	0.925962	BRCA1_wt
Afatinib	OV	BRCA1+EGFR	BRCA1	0.957271	BRCA1_wt
Afatinib	OV	BRCA1+EGFR	BRCA1	0.901255	BRCA1_mut
Afatinib	OV	BRCA1+EGFR	BRCA1	0.722686	BRCA1_mut
Afatinib	OV	BRCA1+EGFR	BRCA1	0.969936	BRCA1_wt
Afatinib	OV	BRCA1+EGFR	BRCA1	0.736807	BRCA1_wt
Afatinib	OV	BRCA1+EGFR	BRCA1	0.971664	BRCA1_wt
Afatinib	OV	BRCA1+EGFR	BRCA1	0.866944	BRCA1_wt
Afatinib	OV	BRCA1+EGFR	BRCA1	0.888051	BRCA1_wt
Afatinib	OV	BRCA1+EGFR	BRCA1	0.844678	BRCA1_wt
Afatinib	OV	BRCA1+EGFR	BRCA1	0.952728	BRCA1_wt
Afatinib	OV	BRCA1+EGFR	BRCA1	0.968819	BRCA1_wt
Afatinib	OV	BRCA1+EGFR	BRCA1	0.989309	BRCA1_wt
Afatinib	OV	BRCA1+EGFR	BRCA1	0.973739	BRCA1_wt
Afatinib	OV	BRCA1+EGFR	BRCA1	0.814099	BRCA1_mut
Afatinib	OV	BRCA1+EGFR	BRCA1	0.235322	BRCA1_wt
Afatinib	OV	BRCA1+EGFR	BRCA1	0.897607	BRCA1_wt
Afatinib	OV	BRCA1+EGFR	BRCA1	0.924815	BRCA1_wt
Afatinib	OV	BRCA1+EGFR	BRCA1	0.973717	BRCA1_mut
Afatinib	OV	BRCA1+EGFR	BRCA1	0.835663	BRCA1_mut
Afatinib	OV	BRCA1+EGFR	BRCA1	0.769595	BRCA1_wt
Afatinib	OV	BRCA1+EGFR	BRCA1	0.89672	BRCA1_wt
Afatinib	OV	BRCA1+EGFR	BRCA1	0.834529	BRCA1_wt
Afatinib	OV	BRCA1+EGFR	BRCA1	0.734463	BRCA1_wt
Afatinib	OV	BRCA1+EGFR	BRCA1	0.892945	BRCA1_wt
Afatinib	OV	BRCA1+EGFR	BRCA1	0.912144	BRCA1_wt
Afatinib	OV	BRCA1+EGFR	BRCA1	0.943517	BRCA1_wt
Afatinib	OV	BRCA1+EGFR	BRCA1	0.269546	BRCA1_wt
Afatinib	OV	BRCA1+EGFR	BRCA1	0.976223	BRCA1_wt
Afatinib	OV	BRCA1+EGFR	BRCA1	0.774193	BRCA1_mut
Afatinib	OV	BRCA1+EGFR	BRCA1	0.947422	BRCA1_wt
Afatinib	OV	BRCA1+EGFR	BRCA1	0.911715	BRCA1_wt
Afatinib	OV	BRCA1+EGFR	BRCA1	0.891316	BRCA1_wt
Afatinib	OV	BRCA1+EGFR	BRCA1	0.966408	BRCA1_wt
Afatinib	OV	BRCA1+EGFR	BRCA1	0.579872	BRCA1_wt
Afatinib	OV	BRCA1+EGFR	BRCA1	0.713506	BRCA1_mut
Afatinib	OV	BRCA1+EGFR	BRCA1	0.911157	BRCA1_wt
Afatinib	OV	BRCA1+EGFR	BRCA1	0.932036	BRCA1_wt
Afatinib	OV	BRCA1+EGFR	BRCA1	0.711405	BRCA1_mut
Afatinib	OV	BRCA1+EGFR	BRCA1	0.944068	BRCA1_wt
Afatinib	OV	BRCA1+EGFR	BRCA1	0.945472	BRCA1_wt
Afatinib	OV	BRCA1+EGFR	BRCA1	0.932782	BRCA1_wt
Afatinib	OV	BRCA1+EGFR	BRCA1	0.987851	BRCA1_wt
Afatinib	OV	BRCA1+EGFR	BRCA1	0.96607	BRCA1_wt
Afatinib	OV	BRCA1+EGFR	BRCA1	0.94393	BRCA1_wt
Afatinib	OV	BRCA1+EGFR	BRCA1	0.855818	BRCA1_mut
Nilotinib	BRCA	BRCA1+PDGFRA	BRCA1	0.980464	BRCA1_wt
Nilotinib	BRCA	BRCA1+PDGFRA	BRCA1	0.974191	BRCA1_wt
Nilotinib	BRCA	BRCA1+PDGFRA	BRCA1	0.894527	BRCA1_mut
Nilotinib	BRCA	BRCA1+PDGFRA	BRCA1	0.949516	BRCA1_mut
Nilotinib	BRCA	BRCA1+PDGFRA	BRCA1	0.979302	BRCA1_wt
Nilotinib	BRCA	BRCA1+PDGFRA	BRCA1	0.979737	BRCA1_wt
Nilotinib	BRCA	BRCA1+PDGFRA	BRCA1	0.983982	BRCA1_wt
Nilotinib	BRCA	BRCA1+PDGFRA	BRCA1	0.979857	BRCA1_wt
Nilotinib	BRCA	BRCA1+PDGFRA	BRCA1	0.988096	BRCA1_wt
Nilotinib	BRCA	BRCA1+PDGFRA	BRCA1	0.976494	BRCA1_wt
Nilotinib	BRCA	BRCA1+PDGFRA	BRCA1	0.952652	BRCA1_wt
Nilotinib	BRCA	BRCA1+PDGFRA	BRCA1	0.991428	BRCA1_wt
Nilotinib	BRCA	BRCA1+PDGFRA	BRCA1	0.985763	BRCA1_wt
Nilotinib	BRCA	BRCA1+PDGFRA	BRCA1	0.987911	BRCA1_wt
Nilotinib	BRCA	BRCA1+PDGFRA	BRCA1	0.973196	BRCA1_mut
Nilotinib	BRCA	BRCA1+PDGFRA	BRCA1	0.901775	BRCA1_wt
Nilotinib	BRCA	BRCA1+PDGFRA	BRCA1	0.977458	BRCA1_wt
Nilotinib	BRCA	BRCA1+PDGFRA	BRCA1	0.986275	BRCA1_wt
Nilotinib	BRCA	BRCA1+PDGFRA	BRCA1	0.986066	BRCA1_wt
Nilotinib	BRCA	BRCA1+PDGFRA	BRCA1	0.982656	BRCA1_wt
Nilotinib	BRCA	BRCA1+PDGFRA	BRCA1	0.976025	BRCA1_wt
Nilotinib	BRCA	BRCA1+PDGFRA	BRCA1	0.977378	BRCA1_wt
Nilotinib	BRCA	BRCA1+PDGFRA	BRCA1	0.983836	BRCA1_wt
Nilotinib	BRCA	BRCA1+PDGFRA	BRCA1	0.972746	BRCA1_wt
Nilotinib	BRCA	BRCA1+PDGFRA	BRCA1	0.97723	BRCA1_wt
Nilotinib	BRCA	BRCA1+PDGFRA	BRCA1	0.980784	BRCA1_wt
Nilotinib	BRCA	BRCA1+PDGFRA	BRCA1	0.98321	BRCA1_wt
Nilotinib	BRCA	BRCA1+PDGFRA	BRCA1	0.981605	BRCA1_wt
Nilotinib	BRCA	BRCA1+PDGFRA	BRCA1	0.937638	BRCA1_wt
Nilotinib	BRCA	BRCA1+PDGFRA	BRCA1	0.974208	BRCA1_wt
Nilotinib	BRCA	BRCA1+PDGFRA	BRCA1	0.984623	BRCA1_wt
Nilotinib	BRCA	BRCA1+PDGFRA	BRCA1	0.975767	BRCA1_wt
Nilotinib	BRCA	BRCA1+PDGFRA	BRCA1	0.97688	BRCA1_wt
Nilotinib	BRCA	BRCA1+PDGFRA	BRCA1	0.986176	BRCA1_wt
Nilotinib	BRCA	BRCA1+PDGFRA	BRCA1	0.933911	BRCA1_wt
Nilotinib	BRCA	BRCA1+PDGFRA	BRCA1	0.984748	BRCA1_wt
Nilotinib	BRCA	BRCA1+PDGFRA	BRCA1	0.977545	BRCA1_mut
Nilotinib	BRCA	BRCA1+PDGFRA	BRCA1	0.972275	BRCA1_wt
Nilotinib	BRCA	BRCA1+PDGFRA	BRCA1	0.971767	BRCA1_wt
Nilotinib	BRCA	BRCA1+PDGFRA	BRCA1	0.983133	BRCA1_wt
Sunitinib	OV	BRCA1+FLT3	BRCA1	10.509	BRCA1_wt
Sunitinib	OV	BRCA1+FLT3	BRCA1	13.168	BRCA1_wt
Sunitinib	OV	BRCA1+FLT3	BRCA1	12.007	BRCA1_mut
Sunitinib	OV	BRCA1+FLT3	BRCA1	12.836	BRCA1_wt
Sunitinib	OV	BRCA1+FLT3	BRCA1	11.79	BRCA1_wt
Sunitinib	OV	BRCA1+FLT3	BRCA1	11.426	BRCA1_wt
Sunitinib	OV	BRCA1+FLT3	BRCA1	13.017	BRCA1_wt
Sunitinib	OV	BRCA1+FLT3	BRCA1	11.282	BRCA1_wt
Sunitinib	OV	BRCA1+FLT3	BRCA1	11.952	BRCA1_wt
Sunitinib	OV	BRCA1+FLT3	BRCA1	13.019	BRCA1_wt
Sunitinib	OV	BRCA1+FLT3	BRCA1	12.393	BRCA1_wt
Sunitinib	OV	BRCA1+FLT3	BRCA1	11.64	BRCA1_wt
Sunitinib	OV	BRCA1+FLT3	BRCA1	13.071	BRCA1_wt
Sunitinib	OV	BRCA1+FLT3	BRCA1	11.295	BRCA1_mut
Sunitinib	OV	BRCA1+FLT3	BRCA1	13.457	BRCA1_wt
Sunitinib	OV	BRCA1+FLT3	BRCA1	8.9467	BRCA1_mut
Sunitinib	OV	BRCA1+FLT3	BRCA1	11.501	BRCA1_wt
Sunitinib	OV	BRCA1+FLT3	BRCA1	13.172	BRCA1_wt
Sunitinib	OV	BRCA1+FLT3	BRCA1	14.266	BRCA1_wt
Sunitinib	OV	BRCA1+FLT3	BRCA1	11.703	BRCA1_wt
Sunitinib	OV	BRCA1+FLT3	BRCA1	11.688	BRCA1_wt
Sunitinib	OV	BRCA1+FLT3	BRCA1	11.952	BRCA1_wt
Sunitinib	OV	BRCA1+FLT3	BRCA1	13.457	BRCA1_wt
Sunitinib	OV	BRCA1+FLT3	BRCA1	11.64	BRCA1_wt
Sunitinib	OV	BRCA1+FLT3	BRCA1	11.688	BRCA1_wt
Sunitinib	OV	BRCA1+FLT3	BRCA1	12.393	BRCA1_wt
Sunitinib	OV	BRCA1+FLT3	BRCA1	13.071	BRCA1_wt
Sunitinib	OV	BRCA1+FLT3	BRCA1	10.509	BRCA1_wt
Sunitinib	OV	BRCA1+FLT3	BRCA1	13.017	BRCA1_wt
Sunitinib	OV	BRCA1+FLT3	BRCA1	11.426	BRCA1_wt
Sunitinib	OV	BRCA1+FLT3	BRCA1	11.501	BRCA1_wt
Sunitinib	OV	BRCA1+FLT3	BRCA1	12.007	BRCA1_mut
Sunitinib	OV	BRCA1+FLT3	BRCA1	11.79	BRCA1_wt
Sunitinib	OV	BRCA1+FLT3	BRCA1	11.703	BRCA1_wt
Sunitinib	OV	BRCA1+FLT3	BRCA1	13.172	BRCA1_wt
Sunitinib	OV	BRCA1+FLT3	BRCA1	13.019	BRCA1_wt
Sunitinib	OV	BRCA1+FLT3	BRCA1	11.295	BRCA1_mut
Sunitinib	OV	BRCA1+FLT3	BRCA1	13.168	BRCA1_wt
Sunitinib	OV	BRCA1+FLT3	BRCA1	11.282	BRCA1_wt
Sunitinib	OV	BRCA1+FLT3	BRCA1	12.836	BRCA1_wt
Sunitinib	OV	BRCA1+FLT3	BRCA1	8.9467	BRCA1_mut
Sunitinib	OV	BRCA1+FLT3	BRCA1	14.266	BRCA1_wt
Olaparib	BRCA	BRCA2+PARP1	BRCA2	14.48	BRCA2_wt
Olaparib	BRCA	BRCA2+PARP1	BRCA2	12.753	BRCA2_mut
Olaparib	BRCA	BRCA2+PARP1	BRCA2	14.343	BRCA2_wt
Olaparib	BRCA	BRCA2+PARP1	BRCA2	13.591	BRCA2_wt
Olaparib	BRCA	BRCA2+PARP1	BRCA2	14.527	BRCA2_mut
Olaparib	BRCA	BRCA2+PARP1	BRCA2	13.55	BRCA2_wt
Olaparib	BRCA	BRCA2+PARP1	BRCA2	9.5313	BRCA2_wt
Olaparib	BRCA	BRCA2+PARP1	BRCA2	15.206	BRCA2_wt
Olaparib	BRCA	BRCA2+PARP1	BRCA2	14.091	BRCA2_mut
Olaparib	BRCA	BRCA2+PARP1	BRCA2	13.072	BRCA2_mut
Olaparib	BRCA	BRCA2+PARP1	BRCA2	13.441	BRCA2_wt
Olaparib	BRCA	BRCA2+PARP1	BRCA2	13.632	BRCA2_wt
Olaparib	BRCA	BRCA2+PARP1	BRCA2	13.967	BRCA2_mut
Olaparib	BRCA	BRCA2+PARP1	BRCA2	12.724	BRCA2_mut
Olaparib	BRCA	BRCA2+PARP1	BRCA2	16.032	BRCA2_wt
Olaparib	BRCA	BRCA2+PARP1	BRCA2	13.612	BRCA2_wt
Olaparib	BRCA	BRCA2+PARP1	BRCA2	14.405	BRCA2_wt
Olaparib	BRCA	BRCA2+PARP1	BRCA2	13.871	BRCA2_wt
Olaparib	BRCA	BRCA2+PARP1	BRCA2	14.66	BRCA2_wt
Olaparib	BRCA	BRCA2+PARP1	BRCA2	12.454	BRCA2_mut
Olaparib	BRCA	BRCA2+PARP1	BRCA2	13.941	BRCA2_mut
Olaparib	BRCA	BRCA2+PARP1	BRCA2	14.373	BRCA2_wt
Olaparib	BRCA	BRCA2+PARP1	BRCA2	14.144	BRCA2_wt
Olaparib	BRCA	BRCA2+PARP1	BRCA2	14.878	BRCA2_wt
Olaparib	BRCA	BRCA2+PARP1	BRCA2	12.763	BRCA2_wt
Olaparib	BRCA	BRCA2+PARP1	BRCA2	14.772	BRCA2_wt
Olaparib	BRCA	BRCA2+PARP1	BRCA2	13.068	BRCA2_mut
Olaparib	BRCA	BRCA2+PARP1	BRCA2	14.243	BRCA2_wt
Olaparib	BRCA	BRCA2+PARP1	BRCA2	14.619	BRCA2_wt
Olaparib	BRCA	BRCA2+PARP1	BRCA2	14.596	BRCA2_wt
Olaparib	BRCA	BRCA2+PARP1	BRCA2	14.174	BRCA2_wt
Gefitinib	BRCA	BRCA1+EGFR	BRCA1	12.007	BRCA1_wt
Gefitinib	BRCA	BRCA1+EGFR	BRCA1	12.458	BRCA1_mut
Gefitinib	BRCA	BRCA1+EGFR	BRCA1	11.735	BRCA1_wt
Gefitinib	BRCA	BRCA1+EGFR	BRCA1	14.325	BRCA1_wt
Gefitinib	BRCA	BRCA1+EGFR	BRCA1	14.015	BRCA1_wt
Gefitinib	BRCA	BRCA1+EGFR	BRCA1	10.563	BRCA1_wt
Gefitinib	BRCA	BRCA1+EGFR	BRCA1	8.6782	BRCA1_wt
Gefitinib	BRCA	BRCA1+EGFR	BRCA1	10.174	BRCA1_wt
Gefitinib	BRCA	BRCA1+EGFR	BRCA1	11.673	BRCA1_wt
Gefitinib	BRCA	BRCA1+EGFR	BRCA1	13.711	BRCA1_wt
Gefitinib	BRCA	BRCA1+EGFR	BRCA1	12.23	BRCA1_mut
Gefitinib	BRCA	BRCA1+EGFR	BRCA1	12.303	BRCA1_wt
Gefitinib	BRCA	BRCA1+EGFR	BRCA1	11.882	BRCA1_wt
Gefitinib	BRCA	BRCA1+EGFR	BRCA1	12.761	BRCA1_wt
Gefitinib	BRCA	BRCA1+EGFR	BRCA1	11.889	BRCA1_wt
Gefitinib	BRCA	BRCA1+EGFR	BRCA1	8.9608	BRCA1_wt
Gefitinib	BRCA	BRCA1+EGFR	BRCA1	13.773	BRCA1_wt
Gefitinib	BRCA	BRCA1+EGFR	BRCA1	18.123	BRCA1_wt
Gefitinib	BRCA	BRCA1+EGFR	BRCA1	9.5949	BRCA1_mut
Gefitinib	BRCA	BRCA1+EGFR	BRCA1	12.915	BRCA1_wt
Gefitinib	BRCA	BRCA1+EGFR	BRCA1	12.218	BRCA1_wt
Gefitinib	BRCA	BRCA1+EGFR	BRCA1	11.155	BRCA1_wt
Gefitinib	BRCA	BRCA1+EGFR	BRCA1	13.607	BRCA1_wt
Gefitinib	BRCA	BRCA1+EGFR	BRCA1	11.041	BRCA1_wt
Gefitinib	BRCA	BRCA1+EGFR	BRCA1	17.911	BRCA1_wt
Gefitinib	BRCA	BRCA1+EGFR	BRCA1	13.485	BRCA1_wt
Gefitinib	BRCA	BRCA1+EGFR	BRCA1	11.237	BRCA1_wt
Gefitinib	BRCA	BRCA1+EGFR	BRCA1	14.933	BRCA1_wt
Gefitinib	BRCA	BRCA1+EGFR	BRCA1	18.123	BRCA1_wt
Gefitinib	BRCA	BRCA1+EGFR	BRCA1	12.007	BRCA1_wt
Gefitinib	BRCA	BRCA1+EGFR	BRCA1	8.9608	BRCA1_wt
Gefitinib	BRCA	BRCA1+EGFR	BRCA1	13.773	BRCA1_wt
Gefitinib	BRCA	BRCA1+EGFR	BRCA1	10.174	BRCA1_wt
Gefitinib	BRCA	BRCA1+EGFR	BRCA1	12.761	BRCA1_wt
Gefitinib	BRCA	BRCA1+EGFR	BRCA1	13.711	BRCA1_wt
Gefitinib	BRCA	BRCA1+EGFR	BRCA1	11.155	BRCA1_wt
Gefitinib	BRCA	BRCA1+EGFR	BRCA1	12.458	BRCA1_mut
Gefitinib	BRCA	BRCA1+EGFR	BRCA1	12.915	BRCA1_wt
Gefitinib	BRCA	BRCA1+EGFR	BRCA1	10.563	BRCA1_wt
Gefitinib	BRCA	BRCA1+EGFR	BRCA1	14.015	BRCA1_wt
Gefitinib	BRCA	BRCA1+EGFR	BRCA1	11.882	BRCA1_wt
Gefitinib	BRCA	BRCA1+EGFR	BRCA1	12.303	BRCA1_wt
Gefitinib	BRCA	BRCA1+EGFR	BRCA1	14.933	BRCA1_wt
Gefitinib	BRCA	BRCA1+EGFR	BRCA1	9.5949	BRCA1_mut
Gefitinib	BRCA	BRCA1+EGFR	BRCA1	14.325	BRCA1_wt
Gefitinib	BRCA	BRCA1+EGFR	BRCA1	13.485	BRCA1_wt
Gefitinib	BRCA	BRCA1+EGFR	BRCA1	13.607	BRCA1_wt
Gefitinib	BRCA	BRCA1+EGFR	BRCA1	11.041	BRCA1_wt
Gefitinib	BRCA	BRCA1+EGFR	BRCA1	11.735	BRCA1_wt
Gefitinib	BRCA	BRCA1+EGFR	BRCA1	12.23	BRCA1_mut
Gefitinib	BRCA	BRCA1+EGFR	BRCA1	17.911	BRCA1_wt
Gefitinib	BRCA	BRCA1+EGFR	BRCA1	12.218	BRCA1_wt
Gefitinib	BRCA	BRCA1+EGFR	BRCA1	8.6782	BRCA1_wt
Gefitinib	BRCA	BRCA1+EGFR	BRCA1	11.889	BRCA1_wt
Gefitinib	BRCA	BRCA1+EGFR	BRCA1	11.237	BRCA1_wt
Gefitinib	BRCA	BRCA1+EGFR	BRCA1	11.673	BRCA1_wt
Gefitinib	BRCA	BRCA1+EGFR	BRCA1	11.041	BRCA1_wt
Gefitinib	BRCA	BRCA1+EGFR	BRCA1	8.6782	BRCA1_wt
Gefitinib	BRCA	BRCA1+EGFR	BRCA1	11.155	BRCA1_wt
Gefitinib	BRCA	BRCA1+EGFR	BRCA1	13.607	BRCA1_wt
Gefitinib	BRCA	BRCA1+EGFR	BRCA1	17.911	BRCA1_wt
Gefitinib	BRCA	BRCA1+EGFR	BRCA1	14.933	BRCA1_wt
Gefitinib	BRCA	BRCA1+EGFR	BRCA1	9.5949	BRCA1_mut
Gefitinib	BRCA	BRCA1+EGFR	BRCA1	10.174	BRCA1_wt
Gefitinib	BRCA	BRCA1+EGFR	BRCA1	13.773	BRCA1_wt
Gefitinib	BRCA	BRCA1+EGFR	BRCA1	10.563	BRCA1_wt
Gefitinib	BRCA	BRCA1+EGFR	BRCA1	11.889	BRCA1_wt
Gefitinib	BRCA	BRCA1+EGFR	BRCA1	18.123	BRCA1_wt
Gefitinib	BRCA	BRCA1+EGFR	BRCA1	13.485	BRCA1_wt
Gefitinib	BRCA	BRCA1+EGFR	BRCA1	12.007	BRCA1_wt
Gefitinib	BRCA	BRCA1+EGFR	BRCA1	8.9608	BRCA1_wt
Gefitinib	BRCA	BRCA1+EGFR	BRCA1	12.303	BRCA1_wt
Gefitinib	BRCA	BRCA1+EGFR	BRCA1	12.761	BRCA1_wt
Gefitinib	BRCA	BRCA1+EGFR	BRCA1	14.325	BRCA1_wt
Gefitinib	BRCA	BRCA1+EGFR	BRCA1	12.458	BRCA1_mut
Gefitinib	BRCA	BRCA1+EGFR	BRCA1	12.23	BRCA1_mut
Gefitinib	BRCA	BRCA1+EGFR	BRCA1	13.711	BRCA1_wt
Gefitinib	BRCA	BRCA1+EGFR	BRCA1	14.015	BRCA1_wt
Gefitinib	BRCA	BRCA1+EGFR	BRCA1	11.673	BRCA1_wt
Gefitinib	BRCA	BRCA1+EGFR	BRCA1	11.237	BRCA1_wt
Gefitinib	BRCA	BRCA1+EGFR	BRCA1	12.218	BRCA1_wt
Gefitinib	BRCA	BRCA1+EGFR	BRCA1	11.735	BRCA1_wt
Gefitinib	BRCA	BRCA1+EGFR	BRCA1	12.915	BRCA1_wt
Gefitinib	BRCA	BRCA1+EGFR	BRCA1	11.882	BRCA1_wt
Regorafenib	BRCA	BRAF+BRCA2	BRCA2	14.425	BRCA2_wt
Regorafenib	BRCA	BRAF+BRCA2	BRCA2	16.491	BRCA2_wt
Regorafenib	BRCA	BRAF+BRCA2	BRCA2	17.818	BRCA2_wt
Regorafenib	BRCA	BRAF+BRCA2	BRCA2	13.045	BRCA2_mut
Regorafenib	BRCA	BRAF+BRCA2	BRCA2	14.606	BRCA2_wt
Regorafenib	BRCA	BRAF+BRCA2	BRCA2	13.753	BRCA2_wt
Regorafenib	BRCA	BRAF+BRCA2	BRCA2	12.554	BRCA2_mut
Regorafenib	BRCA	BRAF+BRCA2	BRCA2	14.443	BRCA2_mut
Regorafenib	BRCA	BRAF+BRCA2	BRCA2	13.34	BRCA2_mut
Regorafenib	BRCA	BRAF+BRCA2	BRCA2	15.805	BRCA2_wt
Regorafenib	BRCA	BRAF+BRCA2	BRCA2	14.163	BRCA2_wt
Regorafenib	BRCA	BRAF+BRCA2	BRCA2	14.892	BRCA2_wt
Regorafenib	BRCA	BRAF+BRCA2	BRCA2	14.071	BRCA2_wt
Regorafenib	BRCA	BRAF+BRCA2	BRCA2	12.292	BRCA2_wt
Regorafenib	BRCA	BRAF+BRCA2	BRCA2	14.825	BRCA2_wt
Regorafenib	BRCA	BRAF+BRCA2	BRCA2	13.551	BRCA2_wt
Regorafenib	BRCA	BRAF+BRCA2	BRCA2	12.811	BRCA2_mut
Regorafenib	BRCA	BRAF+BRCA2	BRCA2	13.334	BRCA2_wt
Regorafenib	BRCA	BRAF+BRCA2	BRCA2	16.112	BRCA2_wt
Regorafenib	BRCA	BRAF+BRCA2	BRCA2	12.978	BRCA2_wt
Regorafenib	BRCA	BRAF+BRCA2	BRCA2	14.603	BRCA2_wt
Regorafenib	BRCA	BRAF+BRCA2	BRCA2	14.697	BRCA2_wt
Regorafenib	BRCA	BRAF+BRCA2	BRCA2	14.469	BRCA2_mut
Regorafenib	BRCA	BRAF+BRCA2	BRCA2	12.1	BRCA2_mut
Regorafenib	BRCA	BRAF+BRCA2	BRCA2	14.8	BRCA2_mut
Regorafenib	BRCA	BRAF+BRCA2	BRCA2	14.473	BRCA2_mut
Regorafenib	BRCA	BRAF+BRCA2	BRCA2	14.206	BRCA2_wt

## Sheet: Figure 5a. and Supp. Figure 1b
Figure 5a. Supplementary Figure 1b
Drug	GeneA+GeneB	Score
Afatinib	BRCA1+EGFR	0.981
Aflibercept	BRCA1+VEGFA	0.971
Azacitidine	BRCA1+FLT3	0.981
Bevacizumab	BRCA1+VEGFA	0.992
Bortezomib	BRCA1+FLT3	0.981
Cetuximab	BRCA1+EGFR	0.992
Clofarabine	BRCA1+FLT3	0.961
Erlotinib	ABCG2+BRCA1	0.941
Erlotinib	BRCA1+EGFR	0.941
Gefitinib	BRCA1+EGFR	0.912
Irinotecan	BRCA1+TOP1	0.982
KU-0058948	BRCA1+PARP1	0.991
Lapatinib	BRCA1+EGFR	0.962
Lestaurtinib	BRCA1+FLT3	0.921
Lucanthone	BRCA1+TOP1	0.972
Merimepodib	BRCA1+EGFR	0.941
Midostaurin	BRCA1+FLT3	0.902
Midostaurin	BRCA1+PDGFRA	0.901
Minocycline	BRCA1+VEGFA	0.982
Necitumumab	BRCA1+EGFR	0.971
Nilotinib	BRCA1+PDGFRA	0.961
Nimotuzumab	BRCA1+EGFR	0.991
Olaparib	BRCA1+PARP1	0.983
Olaparib	BRCA1+PARP2	0.982
Paclitaxel	BCL2+BRCA1	0.992
Panitumumab	BRCA1+EGFR	0.981
Panobinostat	BRCA1+HDAC2	0.901
Panobinostat	BRCA1+HDAC9	0.901
Pertuzumab	BRCA1+EGFR	0.981
Ponatinib	BRCA1+FLT3	0.913
Ponatinib	BRCA1+PDGFRA	0.912
Ramucirumab	BRCA1+PDGFRA	0.981
Ranibizumab	BRCA1+VEGFA	0.992
Regorafenib	BRCA1+PDGFRA	0.882
Romidepsin	BRCA1+HDAC2	0.912
Valproic Acid	BRCA1+HDAC2	0.942
Valproic Acid	BRCA1+HDAC9	0.942
Dabrafenib	BRAF+BRCA2	0.972
Dasatinib	BRAF+BRCA2	0.841
KU-0058948	BRCA2+PARP1	0.991
Lucanthone	APEX1+BRCA2	0.972
Olaparib	BRCA2+PARP1	0.983
Olaparib	BRCA2+PARP2	0.982
Panobinostat	BRCA2+HDAC6	0.901
R7204	BRAF+BRCA2	0.991
Regorafenib	BRAF+BRCA2	0.882
Romidepsin	BRCA2+HDAC6	0.912
Temsirolimus	BRAF+BRCA2	0.981
Cladribine	CDKN2A+RRM2	0.932
Gallium nitrate	CDKN2A+RRM2	0.992
Mecasermin	CDKN2A+IGF1R	0.983
Afatinib	EGFR+RB1	0.981
Amsacrine	RB1+TOP2A	0.992
Cetuximab	EGFR+RB1	0.992
Dexrazoxane	RB1+TOP2A	0.992
Doxorubicin	RB1+TOP2A	0.992
Enoxacin	RB1+TOP2A	0.981
Epirubicin	RB1+TOP2A	0.992
Erlotinib	EGFR+RB1	0.941
Etoposide	RB1+TOP2A	0.992
Finafloxacin	RB1+TOP2A	0.982
Fleroxacin	RB1+TOP2A	0.992
Gefitinib	EGFR+RB1	0.912
Idarubicin	RB1+TOP2A	0.992
Lapatinib	EGFR+RB1	0.962
Levofloxacin	RB1+TOP2A	0.992
Lomefloxacin	RB1+TOP2A	0.992
Lucanthone	RB1+TOP2A	0.972
Merimepodib	EGFR+RB1	0.941
Mitoxantrone	RB1+TOP2A	0.992
Moxifloxacin	RB1+TOP2A	0.992
Necitumumab	EGFR+RB1	0.971
Nimotuzumab	EGFR+RB1	0.991
Norfloxacin	RB1+TOP2A	0.992
Ofloxacin	RB1+TOP2A	0.992
Panitumumab	EGFR+RB1	0.981
Pefloxacin	RB1+TOP2A	0.992
Pertuzumab	EGFR+RB1	0.981
Sparfloxacin	RB1+TOP2A	0.992
Teniposide	RB1+TOP2A	0.992
Trovafloxacin	RB1+TOP2A	0.992

## Sheet: Figure 5b
Figure 5b
Drug	GeneA+GeneB	MutationGene	CancerType	ATC	Score
Lestaurtinib	BRCA1+FLT3	BRCA1	BRCA_OV	NO	0.000252425
Olaparib	BRCA1+PARP2	BRCA1	BRCA_OV	J	0.00158598
Vemurafenib	BRAF+BRCA2	BRCA2	BRCA_OV	J	0.00246517
Fleroxacin	RB1+TOP2A	RB1	Miscellaneous	J	0.00294129
Rucaparib	BRCA2+PARP2	BRCA2	BRCA_OV	J	0.00446685
Gallium nitrate	CDKN2A+RRM2	CDKN2A	SKCM_PAAD	NO	0.00548568
Afatinib	BRCA1+EGFR	BRCA1	BRCA_OV	J	0.00631869
Lomefloxacin	RB1+TOP2A	RB1	Miscellaneous	J	0.00680447
Cetuximab	EGFR+RB1	RB1	Miscellaneous	J	0.0079804
Bortezomib	BRCA1+FLT3	BRCA1	BRCA_OV	J	0.00898634
Lucanthone	APEX1+BRCA2	BRCA2	BRCA_OV	NO	0.010843
Mecasermin	CDKN1B+IGF1R	CDKN1B	Miscellaneous	H	0.0121035
Dabrafenib	BRAF+BRCA2	BRCA2	BRCA_OV	J	0.0133356
Panobinostat	BRCA1+HDAC9	BRCA1	BRCA_OV	J	0.0144409
Valproic Acid	BRCA1+HDAC2	BRCA1	BRCA_OV	N	0.0156031
Necitumumab	EGFR+RB1	RB1	Miscellaneous	J	0.0162103
Enoxacin	RB1+TOP2A	RB1	Miscellaneous	J	0.0172033
Gefitinib	EGFR+RB1	RB1	Miscellaneous	J	0.0184211
Panitumumab	EGFR+RB1	RB1	Miscellaneous	J	0.020215
Merimepodib	EGFR+RB1	RB1	Miscellaneous	NO	0.0298069
Dasatinib	BRAF+BRCA2	BRCA2	BRCA_OV	J	0.031015
Dexrazoxane	RB1+TOP2A	RB1	Miscellaneous	V	0.033623
Erlotinib	BRCA1+EGFR	BRCA1	BRCA_OV	J	0.0364663
Panitumumab	BRCA1+EGFR	BRCA1	BRCA_OV	J	0.0366513
Mecasermin	CDKN1B+IGF1R	CDKN1B	Miscellaneous	H	0.0373938
Finafloxacin	RB1+TOP2A	RB1	Miscellaneous	NO	0.0394138
Rucaparib	BRCA1+PARP2	BRCA1	BRCA_OV	J	0.0447193
Erlotinib	EGFR+RB1	RB1	Miscellaneous	J	0.0449236
Vandetanib	EGFR+RB1	RB1	Miscellaneous	J	0.0451489
Trovafloxacin	RB1+TOP2A	RB1	Miscellaneous	J	0.0488104
Rucaparib	BRCA2+PARP1	BRCA2	BRCA_OV	J	0.048837
Aflibercept	BRCA1+VEGFA	BRCA1	BRCA_OV	J	0.0517085
Lestaurtinib	BRCA1+FLT3	BRCA1	BRCA_OV	NO	0.0529105
Erlotinib	EGFR+RB1	RB1	Miscellaneous	J	0.0550502
Ponatinib	BRCA1+FLT3	BRCA1	BRCA_OV	J	0.0557449
Vorinostat	BRCA2+HDAC6	BRCA2	BRCA_OV	J	0.056496
Romidepsin	BRCA2+HDAC6	BRCA2	BRCA_OV	J	0.0568319
Panobinostat	BRCA1+HDAC2	BRCA1	BRCA_OV	J	0.0590688
Erlotinib	ABCG2+BRCA1	BRCA1	BRCA_OV	J	0.0669754
Lapatinib	EGFR+RB1	RB1	Miscellaneous	J	0.0701602
Valproic Acid	BRCA1+HDAC9	BRCA1	BRCA_OV	N	0.0724235
Sunitinib	BRCA1+PDGFRA	BRCA1	BRCA_OV	J	0.077946
Panobinostat	BRCA1+HDAC9	BRCA1	BRCA_OV	J	0.0864597
Romidepsin	BRCA2+HDAC6	BRCA2	BRCA_OV	J	0.0867905
Paclitaxel	BCL2+BRCA1	BRCA1	BRCA_OV	J	0.0868356
Pertuzumab	EGFR+RB1	RB1	Miscellaneous	J	0.08741
Aflibercept	BRCA1+VEGFA	BRCA1	BRCA_OV	J	0.0901918
Lucanthone	TOP1+TSC1	TSC1	Miscellaneous	NO	0.0905208
Norfloxacin	RB1+TOP2A	RB1	Miscellaneous	J	0.0969732
Sunitinib	BRCA1+FLT3	BRCA1	BRCA_OV	J	0.0973652
Teniposide	RB1+TOP2A	RB1	Miscellaneous	J	0.0976813
Dabrafenib	BRAF+BRCA2	BRCA2	BRCA_OV	J	0.099806
Panobinostat	BRCA1+HDAC2	BRCA1	BRCA_OV	J	0.100115
Merimepodib	EGFR+RB1	RB1	Miscellaneous	NO	0.102324
Necitumumab	BRCA1+EGFR	BRCA1	BRCA_OV	J	0.103943
Temsirolimus	BRAF+BRCA2	BRCA2	BRCA_OV	J	0.105511
Vorinostat	BRCA1+HDAC9	BRCA1	BRCA_OV	J	0.105915
Cetuximab	BRCA1+EGFR	BRCA1	BRCA_OV	J	0.108545
Necitumumab	EGFR+RB1	RB1	Miscellaneous	J	0.112872
Motexafin gadolinium	CDKN2A+RRM2	CDKN2A	SKCM_PAAD	NO	0.114496
Mecasermin	CDKN2A+IGF1R	CDKN2A	SKCM_PAAD	H	0.119717
Clofarabine	BRCA1+FLT3	BRCA1	BRCA_OV	J	0.121296
Nimotuzumab	BRCA1+EGFR	BRCA1	BRCA_OV	NO	0.123595
KU-0058948	BRCA2+PARP1	BRCA2	BRCA_OV	NO	0.125241
Clofarabine	BRCA1+FLT3	BRCA1	BRCA_OV	J	0.127117
Midostaurin	BRCA1+FLT3	BRCA1	BRCA_OV	J	0.137636
Moxifloxacin	RB1+TOP2A	RB1	Miscellaneous	J	0.141636
Topotecan	BRCA1+TOP1	BRCA1	BRCA_OV	J	0.157262
Ponatinib	BRCA1+PDGFRA	BRCA1	BRCA_OV	J	0.15885
Romidepsin	BRCA2+HDAC6	BRCA2	BRCA_OV	J	0.160179
Gefitinib	BRCA1+EGFR	BRCA1	BRCA_OV	J	0.163391
Lapatinib	BRCA1+EGFR	BRCA1	BRCA_OV	J	0.165543
Rucaparib	BRCA1+PARP2	BRCA1	BRCA_OV	J	0.171404
Olaparib	BRCA2+PARP1	BRCA2	BRCA_OV	J	0.174382
Valproic Acid	BRCA1+HDAC2	BRCA1	BRCA_OV	N	0.178175
Lucanthone	RB1+TOP2A	RB1	Miscellaneous	NO	0.1809
Rucaparib	BRCA1+PARP1	BRCA1	BRCA_OV	J	0.181364
Vandetanib	BRCA1+EGFR	BRCA1	BRCA_OV	J	0.183196
Merimepodib	BRCA1+EGFR	BRCA1	BRCA_OV	NO	0.184066
Vorinostat	BRCA1+HDAC2	BRCA1	BRCA_OV	J	0.193252
Necitumumab	BRCA1+EGFR	BRCA1	BRCA_OV	J	0.196815
Nimotuzumab	EGFR+RB1	RB1	Miscellaneous	NO	0.197797
Topotecan	TOP1+TSC1	TSC1	Miscellaneous	J	0.200479
Vemurafenib	BRAF+BRCA2	BRCA2	BRCA_OV	J	0.205277
Necitumumab	EGFR+RB1	RB1	Miscellaneous	J	0.207093
Idarubicin	RB1+TOP2A	RB1	Miscellaneous	J	0.219793
Vemurafenib	BRAF+BRCA2	BRCA2	BRCA_OV	J	0.227906
Olaparib	BRCA1+PARP1	BRCA1	BRCA_OV	J	0.234434
Enoxacin	RB1+TOP2A	RB1	Miscellaneous	J	0.236158
Panitumumab	EGFR+RB1	RB1	Miscellaneous	J	0.239035
Midostaurin	BRCA1+PDGFRA	BRCA1	BRCA_OV	J	0.247644
Amsacrine	RB1+TOP2A	RB1	Miscellaneous	J	0.250621
Regorafenib	BRAF+BRCA2	BRCA2	BRCA_OV	J	0.250877
Epirubicin	RB1+TOP2A	RB1	Miscellaneous	J	0.261069
Minocycline	BRCA1+VEGFA	BRCA1	BRCA_OV	A	0.265543
Merimepodib	EGFR+RB1	RB1	Miscellaneous	NO	0.279597
Gefitinib	EGFR+RB1	RB1	Miscellaneous	J	0.279734
Gefitinib	BRCA1+EGFR	BRCA1	BRCA_OV	J	0.287621
Gefitinib	BRCA1+EGFR	BRCA1	BRCA_OV	J	0.296343
Midostaurin	BRCA1+FLT3	BRCA1	BRCA_OV	J	0.29719
Azacitidine	BRCA1+FLT3	BRCA1	BRCA_OV	J	0.299224
Erlotinib	BRCA1+EGFR	BRCA1	BRCA_OV	J	0.304991
Dasatinib	BRAF+BRCA2	BRCA2	BRCA_OV	J	0.306076
Motexafin gadolinium	CDKN2A+RRM2	CDKN2A	SKCM_PAAD	NO	0.309775
Nilotinib	BRCA1+PDGFRA	BRCA1	BRCA_OV	J	0.314237
Midostaurin	BRCA1+PDGFRA	BRCA1	BRCA_OV	J	0.322575
Olaparib	BRCA2+PARP2	BRCA2	BRCA_OV	J	0.328102
Necitumumab	BRCA1+EGFR	BRCA1	BRCA_OV	J	0.329717
Irinotecan	TOP1+TSC1	TSC1	Miscellaneous	J	0.330507
Pefloxacin	RB1+TOP2A	RB1	Miscellaneous	J	0.331319
Bevacizumab	BRCA1+VEGFA	BRCA1	BRCA_OV	J	0.344526
Romidepsin	BRCA1+HDAC2	BRCA1	BRCA_OV	J	0.344755
Afatinib	EGFR+RB1	RB1	Miscellaneous	J	0.353306
Merimepodib	BRCA1+EGFR	BRCA1	BRCA_OV	NO	0.360433
Etoposide	RB1+TOP2A	RB1	Miscellaneous	J	0.367634
Pertuzumab	BRCA1+EGFR	BRCA1	BRCA_OV	J	0.368789
Irinotecan	BRCA1+TOP1	BRCA1	BRCA_OV	J	0.377233
Lapatinib	EGFR+RB1	RB1	Miscellaneous	J	0.395267
Doxorubicin	RB1+TOP2A	RB1	Miscellaneous	J	0.405957
Ofloxacin	RB1+TOP2A	RB1	Miscellaneous	J	0.412177
Romidepsin	BRCA1+HDAC2	BRCA1	BRCA_OV	J	0.416021
Lestaurtinib	BRCA1+FLT3	BRCA1	BRCA_OV	NO	0.42757
Erlotinib	ABCG2+BRCA1	BRCA1	BRCA_OV	J	0.443439
Levofloxacin	RB1+TOP2A	RB1	Miscellaneous	J	0.448271
Merimepodib	BRCA1+EGFR	BRCA1	BRCA_OV	NO	0.451934
Lapatinib	BRCA1+EGFR	BRCA1	BRCA_OV	J	0.452607
Panobinostat	BRCA2+HDAC6	BRCA2	BRCA_OV	J	0.463453
Erlotinib	ABCG2+BRCA1	BRCA1	BRCA_OV	J	0.46495
Gefitinib	EGFR+RB1	RB1	Miscellaneous	J	0.471297
Bortezomib	BRCA1+FLT3	BRCA1	BRCA_OV	J	0.471622
Mitoxantrone	RB1+TOP2A	RB1	Miscellaneous	J	0.472626
Lucanthone	BRCA1+TOP1	BRCA1	BRCA_OV	NO	0.477751
Mecasermin	CDKN2A+IGF1R	CDKN2A	SKCM_PAAD	H	0.483154
Panobinostat	BRCA2+HDAC6	BRCA2	BRCA_OV	J	0.507746
Sunitinib	BRCA1+PDGFRA	BRCA1	BRCA_OV	J	0.544049
Rucaparib	BRCA2+PARP2	BRCA2	BRCA_OV	J	0.564409
Ranibizumab	BRCA1+VEGFA	BRCA1	BRCA_OV	S	0.578446
Erlotinib	BRCA1+EGFR	BRCA1	BRCA_OV	J	0.583057
Erlotinib	EGFR+RB1	RB1	Miscellaneous	J	0.606757
KU-0058948	BRCA1+PARP1	BRCA1	BRCA_OV	NO	0.609503
Cladribine	CDKN2A+RRM2	CDKN2A	SKCM_PAAD	J	0.646094
Romidepsin	BRCA1+HDAC2	BRCA1	BRCA_OV	J	0.647543
Sunitinib	BRCA1+FLT3	BRCA1	BRCA_OV	J	0.651604
Lestaurtinib	BRCA1+FLT3	BRCA1	BRCA_OV	NO	0.677271
Valrubicin	RB1+TOP2A	RB1	Miscellaneous	J	0.693927
Valrubicin	RB1+TOP2A	RB1	Miscellaneous	J	0.704568
Vandetanib	BRCA1+VEGFA	BRCA1	BRCA_OV	J	0.721788
Sparfloxacin	RB1+TOP2A	RB1	Miscellaneous	J	0.775073
R7204	BRAF+BRCA2	BRCA2	BRCA_OV	NO	0.833874
Valproic Acid	BRCA1+HDAC9	BRCA1	BRCA_OV	N	0.866485
Ramucirumab	BRCA1+PDGFRA	BRCA1	BRCA_OV	J	0.881372
Rucaparib	BRCA2+PARP1	BRCA2	BRCA_OV	J	0.893916
Rucaparib	BRCA1+PARP1	BRCA1	BRCA_OV	J	0.912675
Regorafenib	BRCA1+PDGFRA	BRCA1	BRCA_OV	J	0.916223
Panitumumab	BRCA1+EGFR	BRCA1	BRCA_OV	J	0.946867

## Sheet: Figure 6a
LogC(uM)	A375			C32			A875			M14			A2058			SK-MEL-1
	mean	SD	N	mean	SD	N	mean	SD	N	mean	SD	N	mean	SD	N	mean	SD	N
-1.61236	76.08	3.8	3	91.38	2.13	3	98.91	1.57	3	99.14	4.48	3	104.66	6.12	3	101.24	3.66	3
-1.31133	45.71	2.65	3	79.16	3.92	3	96.67	5.44	3	98.69	7.2	3	102.85	0.99	3	96.84	7.62	3
-1.0103	16.23	1.85	3	71.81	5.62	3	97.07	2.72	3	93.73	4.85	3	99.01	4.05	3	86.85	8.68	3
-0.70927	2.64	0.36	3	58.85	4.59	3	93.8	2.98	3	83.92	7.25	3	88.18	1.99	3	65.32	5.23	3
-0.40824	-1.79	0.13	3	39.21	3.97	3	98.59	3.68	3	75.02	5.41	3	78.57	3.23	3	47.74	2.06	3
-0.10721	-2.56	0.29	3	25.92	6.03	3	92.08	5.5	3	63.78	5.13	3	60.27	2.06	3	21.76	0.36	3
0.19382	-2.72	0.07	3	19.23	0.96	3	75.1	3.37	3	47.3	3.68	3	43.84	3.65	3	14.43	0.73	3
0.49485	-3.3	0.37	3	18.76	1.24	3	51.57	2.48	3	26.74	3.36	3	31.4	2.56	3	16.61	2.39	3
0.79588	-3.03	0.47	3	17.01	2.26	3	28.56	3.02	3	14.73	0.34	3	21.79	0.7	3	18.91	1.46	3
1.09691	-3.3	0.34	3	16.53	1.32	3	9.71	0.72	3	8.03	0.9	3	14.5	1.41	3	20.4	1.61	3
1.39794	-3.07	0.36	3	15.05	2.19	3	0.28	0.86	3	10.23	0.99	3	14.16	0.7	3	21.64	2	3
1.69897	-3.34	0.23	3	16.94	1.72	3	-2.76	0.61	3	6.74	1.63	3	15.09	0.38	3	23.28	1.41	3

## Sheet: Figure 6b-d
Figure 6b
Blank	NC	siRNA-1	siRNA-2
112.119	113.565	53.8948	25.1757
107.187	90.4351	33.8371	17.8556
89.3392	95.9996	38.629	20.061
Figure 6c
Blank	NC	siRNA-1	siRNA-2
1	1.11729	0.363493	0.30566
0.864537	0.80107	0.403321	0.243164
1.04247	1.11729	0.275476	0.371131
Figure 6d
Blank	NC	siRNA-1	siRNA-2
56.6444	51.7349	25.8734	28.0635
57.7219	52.8224	31.441	31.3457
50.0257	48.0062	30.2948	31.5098
